# Supplementary material for: MicroRNA and piRNA Profiles in Normal Human Testis Detected by Next Generation Sequencing
Source: PLoS One. 2013 Jun 24;8(6):e66809. doi: 10.1371/journal.pone.0066809 (PMC3691314; doi:10.1371/journal.pone.0066809)
Supplement: Table S4 — The putative target genes of top 10 abundant know miRNA. (XLSX) [file pone.0066809.s008.xlsx]

## Sheet: known_mirna_targets
Table S4. The putative target genes of top 10 abundant know miRNA
miRNA	Gene	Tot Score	Tot Energy	Max Score	Max Energy	Strand	Len1	Len2	Positions
hsa-let-7f-5p	ac174470.1	156	-21.6	156	-21.6	380	22	1859	777
hsa-let-7f-5p	adamts15	164	-21.66	164	-21.66	543	22	2816	1171
hsa-let-7f-5p	adrb3	141	-20.67	141	-20.67	626	22	1220	501
hsa-let-7f-5p	ankrd43	159	-20.63	159	-20.63	1051	22	1525	618
hsa-let-7f-5p	arhgap20	163	-20.3	163	-20.3	1277	22	2316	1568
hsa-let-7f-5p	arl4d	148	-21.39	148	-21.39	1356	22	797	247
hsa-let-7f-5p	brd8	160	-21.33	160	-21.33	1946	22	2713	401
hsa-let-7f-5p	c1orf226	152	-20.47	152	-20.47	2505	22	3127	2423
hsa-let-7f-5p	cacnb4	169	-21.64	169	-21.64	3066	22	6343	3626
hsa-let-7f-5p	cdc25a	156	-20.15	156	-20.15	3584	22	1799	538
hsa-let-7f-5p	cdc25b	158	-21.23	158	-21.23	3585	22	1154	5
hsa-let-7f-5p	cdkal1	158	-21.17	158	-21.17	3674	22	1365	1062
hsa-let-7f-5p	cmtm6	161	-21.11	161	-21.11	4134	22	2648	1954
hsa-let-7f-5p	col4a6	153	-20.74	153	-20.74	4247	22	955	253
hsa-let-7f-5p	coro1c	162	-20.76	162	-20.76	4307	22	662	114
hsa-let-7f-5p	cpeb1	161	-21.54	161	-21.54	4352	22	1388	1275
hsa-let-7f-5p	dusp16	167	-26.69	167	-26.69	5449	22	1476	422
hsa-let-7f-5p	dusp2	154	-22.41	154	-22.41	5452	22	657	91
hsa-let-7f-5p	eef2k	166	-21.56	166	-21.56	5573	22	2637	1049
hsa-let-7f-5p	eif2s2	155	-20.57	155	-20.57	5657	22	1432	580
hsa-let-7f-5p	fastk	152	-21.88	152	-21.88	6395	22	1390	252
hsa-let-7f-5p	fmo2	160	-20.72	160	-20.72	6660	22	3648	219
hsa-let-7f-5p	fmo4	154	-20.29	154	-20.29	6662	22	245	188
hsa-let-7f-5p	fnip1	176	-26.14	176	-26.14	6682	22	2970	1196
hsa-let-7f-5p	gabrg2	168	-20.65	168	-20.65	6888	22	1683	977
hsa-let-7f-5p	gan	163	-20.91	163	-20.91	6954	22	2739	1124
hsa-let-7f-5p	gdap2	176	-26.26	176	-26.26	7035	22	1154	833
hsa-let-7f-5p	gjc1	157	-20.26	157	-20.26	7141	22	6179	5854
hsa-let-7f-5p	gpr156	162	-21.39	162	-21.39	7388	22	3895	1699
hsa-let-7f-5p	gyg2	162	-20.8	162	-20.8	7633	22	1597	812
hsa-let-7f-5p	hic2	158	-20.07	158	-20.07	7840	22	4720	1145
hsa-let-7f-5p	hmga2	156	-20.45	156	-20.45	7970	22	317	207
hsa-let-7f-5p	igdcc4	161	-20.28	161	-20.28	8326	22	2522	830
hsa-let-7f-5p	igf1	170	-21.65	170	-21.65	8327	22	6674	1330
hsa-let-7f-5p	il13	166	-26.83	166	-26.83	8402	22	828	552
hsa-let-7f-5p	insl4	156	-23.48	156	-23.48	8541	22	1427	896
hsa-let-7f-5p	kcnk6	159	-20.21	159	-20.21	8854	22	1597	1070
hsa-let-7f-5p	ldb2	160	-21.72	160	-21.72	9492	22	1016	379
hsa-let-7f-5p	limd2	147	-20.22	147	-20.22	9597	22	2662	815
hsa-let-7f-5p	lrig2	166	-22.87	166	-22.87	9725	22	1101	42
hsa-let-7f-5p	map3k1	163	-23.07	163	-23.07	10035	22	2472	2135
hsa-let-7f-5p	mdh2	164	-20.09	164	-20.09	10211	22	1096	233
hsa-let-7f-5p	mib1	170	-21.76	170	-21.76	10375	22	6291	2298
hsa-let-7f-5p	mobkl2b	165	-20.49	165	-20.49	10499	22	5378	1636
hsa-let-7f-5p	muc4	148	-20.38	148	-20.38	10798	22	3078	2967
hsa-let-7f-5p	nkd1	165	-20.31	165	-20.31	11281	22	2955	414
hsa-let-7f-5p	nlrc3	151	-20.27	151	-20.27	11309	22	2787	1076
hsa-let-7f-5p	olfm4	172	-21.93	172	-21.93	11699	22	1286	694
hsa-let-7f-5p	onecut2	161	-22.47	161	-22.47	11712	22	14575	8101
hsa-let-7f-5p	pigu	150	-20.96	150	-20.96	12596	22	197	86
hsa-let-7f-5p	pla2g3	154	-21.21	154	-21.21	12696	22	914	672
hsa-let-7f-5p	plekhg7	161	-21.33	161	-21.33	12770	22	2260	434
hsa-let-7f-5p	plxna2	151	-20.73	151	-20.73	12813	22	5001	3237
hsa-let-7f-5p	pop1	157	-20.36	157	-20.36	12954	22	1563	1006
hsa-let-7f-5p	potee	151	-20.83	151	-20.83	12966	22	2162	1420
hsa-let-7f-5p	ptprk	162	-22.71	162	-22.71	13538	22	2452	1877
hsa-let-7f-5p	rnf114	155	-20.33	155	-20.33	14178	22	1751	1316
hsa-let-7f-5p	rnf123	166	-20.22	166	-20.22	14182	22	2241	1987
hsa-let-7f-5p	rnf165	158	-21.87	158	-21.87	14204	22	3723	1437
hsa-let-7f-5p	rnf170	164	-23.91	164	-23.91	14210	22	2862	2737
hsa-let-7f-5p	smcr7l	147	-21.64	147	-21.64	15762	22	2916	215
hsa-let-7f-5p	snx13	164	-22	164	-22	15859	22	1680	457
hsa-let-7f-5p	socs4	154	-20.14	154	-20.14	15891	22	2344	1825
hsa-let-7f-5p	spag16	170	-21.58	170	-21.58	15957	22	4527	1831
hsa-let-7f-5p	suox	170	-20.43	170	-20.43	16407	22	498	380
hsa-let-7f-5p	tmem30a	164	-20.74	164	-20.74	17184	22	3169	2863
hsa-let-7f-5p	tnfsf9	153	-20.98	153	-20.98	17343	22	862	78
hsa-let-7f-5p	trank1	155	-20.44	155	-20.44	17491	22	1455	644
hsa-let-7f-5p	tshr	152	-20.45	152	-20.45	17666	22	462	146
hsa-let-7f-5p	tspyl5	154	-20.49	154	-20.49	17711	22	3102	1
hsa-let-7f-5p	ttc17	164	-21.44	164	-21.44	17734	22	723	359
hsa-let-7f-5p	utp6	166	-20.93	166	-20.93	18159	22	2455	1957
hsa-let-7f-5p	yod1	161	-21.71	161	-21.71	18570	22	5171	15
hsa-let-7f-5p	zcchc9	171	-23.67	171	-23.67	18680	22	635	11
hsa-let-7f-5p	znf275	154	-21.6	154	-21.6	18899	22	4951	3413
hsa-let-7f-5p	znf280b	160	-21.15	160	-21.15	18904	22	2443	1894
hsa-let-7f-5p	znf341	173	-27.24	173	-27.24	18944	22	2901	2780
hsa-let-7f-5p	znf557	165	-22.1	165	-22.1	19076	22	4224	2067
hsa-let-7f-5p	znf587	169	-22.17	169	-22.17	19107	22	662	91
hsa-let-7f-5p	znf689	150	-21.48	150	-21.48	19181	22	883	471
hsa-let-7b-5p	abca2	157	-24.91	157	-24.91	19387	22	5018	2285
hsa-let-7b-5p	abcc2	156	-22.12	156	-22.12	19408	22	561	181
hsa-let-7b-5p	abt1	151	-21.51	151	-21.51	19459	22	1405	33
hsa-let-7b-5p	ac020907.3	160	-20.32	160	-20.32	19569	22	444	100
hsa-let-7b-5p	ac090699.1	166	-23.8	166	-23.8	19631	22	2176	1023
hsa-let-7b-5p	ac112512.1	165	-25.28	165	-25.28	19686	22	689	570
hsa-let-7b-5p	ac145212.1	160	-25.4	160	-25.4	19730	22	1691	843
hsa-let-7b-5p	ac174470.1	158	-26.82	158	-26.82	19733	22	1859	778
hsa-let-7b-5p	acer2	155	-20.48	155	-20.48	19774	22	1384	802
hsa-let-7b-5p	actg2	154	-25.38	154	-25.38	19832	22	1296	615
hsa-let-7b-5p	actr1b	156	-20.59	156	-20.59	19845	22	681	353
hsa-let-7b-5p	adamts14	157	-25.31	157	-25.31	19895	22	1588	1178
hsa-let-7b-5p	adamts15	320	-51.76	164	-26.53	19896	22	2816	1171 195
hsa-let-7b-5p	adhfe1	154	-20.79	154	-20.79	19951	22	398	154
hsa-let-7b-5p	aen	142	-20.36	142	-20.36	19989	22	1988	1254
hsa-let-7b-5p	aff2	153	-20.11	153	-20.11	20005	22	9331	25
hsa-let-7b-5p	akna	148	-21.83	148	-21.83	20116	22	4728	1587
hsa-let-7b-5p	al353997.1	152	-23.28	152	-23.28	20171	22	827	81
hsa-let-7b-5p	alpi	162	-25.12	162	-25.12	20272	22	1654	891
hsa-let-7b-5p	als2cl	167	-22.29	167	-22.29	20280	22	5089	408
hsa-let-7b-5p	ammecr1l	167	-27.08	167	-27.08	20304	22	3457	825
hsa-let-7b-5p	amt	152	-21.47	152	-21.47	20314	22	761	355
hsa-let-7b-5p	anapc13	151	-20.05	151	-20.05	20326	22	514	246
hsa-let-7b-5p	ankfy1	147	-22.96	147	-22.96	20351	22	4408	2889
hsa-let-7b-5p	ankrd39	157	-25.4	157	-25.4	20401	22	4386	3479
hsa-let-7b-5p	arg2	154	-20.87	154	-20.87	20618	22	800	723
hsa-let-7b-5p	arid3b	160	-21.54	160	-21.54	20686	22	150	125
hsa-let-7b-5p	arih2	156	-21.18	156	-21.18	20693	22	1616	348
hsa-let-7b-5p	arl17b	142	-23.11	142	-23.11	20703	22	1697	1518
hsa-let-7b-5p	arnt2	305	-41.76	155	-21.05	20738	22	4682	142 2908
hsa-let-7b-5p	atp6v1f	155	-23.25	155	-23.25	20964	22	266	182
hsa-let-7b-5p	atp8b4	155	-20.88	155	-20.88	20977	22	1956	1228
hsa-let-7b-5p	b3gnt7	314	-45.95	161	-23.89	21045	22	2239	1091 623
hsa-let-7b-5p	bbx	151	-21.7	151	-21.7	21117	22	5867	4060
hsa-let-7b-5p	bcl2l1	151	-24.43	151	-24.43	21141	22	1489	929
hsa-let-7b-5p	begain	152	-22.28	152	-22.28	21173	22	816	678
hsa-let-7b-5p	bloc1s1	155	-23.12	155	-23.12	21227	22	285	239
hsa-let-7b-5p	bri3bp	163	-24.98	163	-24.98	21306	22	5708	2353
hsa-let-7b-5p	btbd9	154	-21.35	154	-21.35	21345	22	6534	249
hsa-let-7b-5p	c10orf105	164	-20.1	164	-20.1	21386	22	4235	1428
hsa-let-7b-5p	c10orf55	151	-22.45	151	-22.45	21422	22	1707	842
hsa-let-7b-5p	c16orf58	151	-22.98	151	-22.98	21628	22	574	205
hsa-let-7b-5p	c16orf72	155	-20.03	155	-20.03	21635	22	4728	3114
hsa-let-7b-5p	c17orf28	156	-21.2	156	-21.2	21659	22	1874	858
hsa-let-7b-5p	c17orf56	150	-22.81	150	-22.81	21671	22	649	109
hsa-let-7b-5p	c18orf21	158	-25.74	158	-25.74	21706	22	272	150
hsa-let-7b-5p	c19orf47	158	-20.83	158	-20.83	21743	22	816	259
hsa-let-7b-5p	c1orf116	158	-26.69	158	-26.69	21802	22	1263	688
hsa-let-7b-5p	c1orf212	159	-21.15	159	-21.15	21853	22	1909	1469
hsa-let-7b-5p	c20orf54	158	-23.68	158	-23.68	21931	22	1570	1016
hsa-let-7b-5p	c20orf72	156	-22.41	156	-22.41	21935	22	1013	207
hsa-let-7b-5p	c21orf90	163	-23.73	163	-23.73	21958	22	2131	1215
hsa-let-7b-5p	c2cd4a	165	-26.86	165	-26.86	21983	22	2187	1651
hsa-let-7b-5p	c2orf54	162	-22.58	162	-22.58	22005	22	1022	526
hsa-let-7b-5p	c3orf52	159	-23.57	159	-23.57	22059	22	241	200
hsa-let-7b-5p	c5orf62	150	-20.87	150	-20.87	22146	22	1111	205
hsa-let-7b-5p	c8orf80	165	-20.13	165	-20.13	22287	22	1353	75
hsa-let-7b-5p	c9orf174	150	-21.44	150	-21.44	22328	22	2289	760
hsa-let-7b-5p	c9orf25	157	-24.3	157	-24.3	22332	22	2779	2000
hsa-let-7b-5p	cacnb4	160	-20.12	160	-20.12	22419	22	6343	3627
hsa-let-7b-5p	cant1	165	-25.67	165	-25.67	22483	22	1833	1191
hsa-let-7b-5p	caps2	151	-22.24	151	-22.24	22506	22	1225	382
hsa-let-7b-5p	casp3	148	-21.72	148	-21.72	22541	22	1576	140
hsa-let-7b-5p	cbfa2t3	150	-21.72	150	-21.72	22565	22	2117	1291
hsa-let-7b-5p	ccdc113	159	-21.15	159	-21.15	22617	22	4051	2327
hsa-let-7b-5p	ccdc7	168	-27.03	168	-27.03	22712	22	3186	2832
hsa-let-7b-5p	ccl16	163	-21.47	163	-21.47	22759	22	400	265
hsa-let-7b-5p	ccl3	146	-22.39	146	-22.39	22773	22	416	76
hsa-let-7b-5p	ccl3l1	146	-22.39	146	-22.39	22774	22	417	76
hsa-let-7b-5p	ccl3l3	146	-22.39	146	-22.39	22775	22	414	76
hsa-let-7b-5p	ccl7	144	-20.78	144	-20.78	22780	22	476	302
hsa-let-7b-5p	ccr7	156	-23.1	156	-23.1	22820	22	973	158
hsa-let-7b-5p	cd300lb	153	-20.88	153	-20.88	22874	22	1564	1340
hsa-let-7b-5p	cd59	148	-21.27	148	-21.27	22901	22	7116	3588
hsa-let-7b-5p	cd80	160	-22.35	160	-22.35	22913	22	307	111
hsa-let-7b-5p	cdc25b	163	-26.78	163	-26.78	22938	22	1154	4
hsa-let-7b-5p	cdc34	164	-26.15	164	-26.15	22942	22	532	54
hsa-let-7b-5p	cdhr1	149	-20.12	149	-20.12	22994	22	2742	968
hsa-let-7b-5p	cdk8	156	-22.88	156	-22.88	23025	22	842	667
hsa-let-7b-5p	cdkal1	163	-23.24	163	-23.24	23027	22	1365	1063
hsa-let-7b-5p	cenpp	162	-23.53	162	-23.53	23118	22	7384	1173
hsa-let-7b-5p	cers2	165	-24.67	165	-24.67	23156	22	975	527
hsa-let-7b-5p	chrd	158	-22.39	158	-22.39	23264	22	344	124
hsa-let-7b-5p	chtop	153	-20.25	153	-20.25	23308	22	1033	298
hsa-let-7b-5p	cmtm6	158	-23.03	158	-23.03	23487	22	2648	1954
hsa-let-7b-5p	cnih4	165	-20.77	165	-20.77	23505	22	3630	641
hsa-let-7b-5p	cntrl	160	-24.36	160	-24.36	23553	22	422	31
hsa-let-7b-5p	cog5	151	-20.99	151	-20.99	23565	22	2674	1498
hsa-let-7b-5p	coil	149	-20.04	149	-20.04	23569	22	869	125
hsa-let-7b-5p	col17a1	152	-20.15	152	-20.15	23578	22	3581	1882
hsa-let-7b-5p	col1a2	149	-21.32	149	-21.32	23582	22	839	363
hsa-let-7b-5p	col27a1	316	-45.01	159	-23.62	23589	22	3873	2421 3590
hsa-let-7b-5p	coro1c	166	-29.13	166	-29.13	23660	22	662	114
hsa-let-7b-5p	cpeb2	158	-20.95	158	-20.95	23706	22	3773	2507
hsa-let-7b-5p	cpsf1	159	-23.87	159	-23.87	23729	22	83	19
hsa-let-7b-5p	cramp1l	150	-26.39	150	-26.39	23764	22	4959	451
hsa-let-7b-5p	csnk1d	155	-25.81	155	-25.81	23868	22	609	416
hsa-let-7b-5p	ctif	148	-20.2	148	-20.2	23976	22	3648	3492
hsa-let-7b-5p	cuzd1	160	-21.87	160	-21.87	24033	22	119	41
hsa-let-7b-5p	dagla	150	-22.38	150	-22.38	24202	22	5113	2745
hsa-let-7b-5p	dars2	154	-24.98	154	-24.98	24220	22	841	619
hsa-let-7b-5p	dcaf15	156	-21.15	156	-21.15	24250	22	447	14
hsa-let-7b-5p	ddx26b	157	-20.73	157	-20.73	24335	22	873	561
hsa-let-7b-5p	dph1	143	-20.17	143	-20.17	24705	22	844	469
hsa-let-7b-5p	dph3	156	-20.75	156	-20.75	24707	22	2786	320
hsa-let-7b-5p	dsc3	173	-26.81	173	-26.81	24753	22	4303	2772
hsa-let-7b-5p	dsg3	151	-21.49	151	-21.49	24765	22	2442	1504
hsa-let-7b-5p	dtx3l	159	-20.38	159	-20.38	24784	22	3456	257
hsa-let-7b-5p	dusp16	158	-25.75	158	-25.75	24802	22	1476	423
hsa-let-7b-5p	e2f6	150	-21.39	150	-21.39	24864	22	2074	1898
hsa-let-7b-5p	eef2k	169	-26.08	169	-26.08	24926	22	2637	1051
hsa-let-7b-5p	eif2s2	155	-20.25	155	-20.25	25010	22	1432	580
hsa-let-7b-5p	elf4	175	-27.62	175	-27.62	25058	22	1847	1590
hsa-let-7b-5p	enpp4	147	-20.73	147	-20.73	25135	22	2901	1189
hsa-let-7b-5p	erap2	178	-24.6	178	-24.6	25209	22	1685	498
hsa-let-7b-5p	erp44	160	-20.18	160	-20.18	25248	22	3433	2959
hsa-let-7b-5p	espl1	167	-25	167	-25	25259	22	161	30
hsa-let-7b-5p	esrp2	153	-23.51	153	-23.51	25265	22	4258	3935
hsa-let-7b-5p	etnk1	145	-21.54	145	-21.54	25279	22	369	95
hsa-let-7b-5p	ezh1	163	-21.48	163	-21.48	25341	22	2256	534
hsa-let-7b-5p	fam104a	159	-20.85	159	-20.85	25396	22	2176	477
hsa-let-7b-5p	fam123c	321	-50.25	165	-26.86	25435	22	3476	1909 2569
hsa-let-7b-5p	fam169b	159	-22.68	159	-22.68	25507	22	2469	119
hsa-let-7b-5p	fam43a	145	-20.87	145	-20.87	25615	22	935	145
hsa-let-7b-5p	fam47e	158	-21.36	158	-21.36	25625	22	1956	113
hsa-let-7b-5p	fam70a	159	-21.67	159	-21.67	25657	22	2219	1370
hsa-let-7b-5p	fam84b	156	-21.7	156	-21.7	25704	22	4015	708
hsa-let-7b-5p	faslg	152	-20.47	152	-20.47	25746	22	857	338
hsa-let-7b-5p	fbn1	150	-20.07	150	-20.07	25766	22	4523	1766
hsa-let-7b-5p	fbxo32	172	-28.39	172	-28.39	25806	22	5484	546
hsa-let-7b-5p	fbxo45	150	-20.09	150	-20.09	25818	22	2969	2598
hsa-let-7b-5p	fbxw4	148	-20.23	148	-20.23	25831	22	624	544
hsa-let-7b-5p	fgf11	157	-20.37	157	-20.37	25903	22	1791	1176
hsa-let-7b-5p	fmo4	160	-24.63	160	-24.63	26015	22	245	187
hsa-let-7b-5p	fndc9	147	-21.77	147	-21.77	26034	22	1262	1164
hsa-let-7b-5p	fnip1	168	-26.34	168	-26.34	26035	22	2970	1196
hsa-let-7b-5p	frem2	148	-20.16	148	-20.16	26107	22	5150	1930
hsa-let-7b-5p	gab2	163	-21.94	163	-21.94	26217	22	3975	2823
hsa-let-7b-5p	gabbr2	158	-23.84	158	-23.84	26225	22	2475	1308
hsa-let-7b-5p	gale	148	-25.19	148	-25.19	26278	22	345	90
hsa-let-7b-5p	gdap2	164	-24.78	164	-24.78	26388	22	1154	833
hsa-let-7b-5p	gimap1	155	-20.67	155	-20.67	26462	22	3359	2072
hsa-let-7b-5p	gjb4	174	-26.51	174	-26.51	26490	22	1669	1162
hsa-let-7b-5p	gjc1	157	-22.68	157	-22.68	26494	22	6179	5854
hsa-let-7b-5p	gmip	161	-21.33	161	-21.33	26569	22	132	48
hsa-let-7b-5p	gnal	159	-27.14	159	-27.14	26585	22	155	121
hsa-let-7b-5p	golga7	155	-22	155	-22	26643	22	1412	55
hsa-let-7b-5p	gpihbp1	149	-22.62	149	-22.62	26698	22	1651	1578
hsa-let-7b-5p	gpr156	151	-20.09	151	-20.09	26741	22	3895	1698
hsa-let-7b-5p	grhl3	146	-21.43	146	-21.43	26845	22	1478	409
hsa-let-7b-5p	grid2ip	148	-21.04	148	-21.04	26853	22	312	114
hsa-let-7b-5p	gsg1l	150	-20.92	150	-20.92	26901	22	3841	2537
hsa-let-7b-5p	gyg2	154	-21.43	154	-21.43	26986	22	1597	810
hsa-let-7b-5p	hand1	154	-21.96	154	-21.96	27032	22	834	731
hsa-let-7b-5p	hdac3	160	-20.87	160	-20.87	27094	22	526	224
hsa-let-7b-5p	hic2	297	-42.56	152	-21.59	27193	22	4720	196 4140
hsa-let-7b-5p	hist2h2bf	152	-23.47	152	-23.47	27271	22	544	262
hsa-let-7b-5p	hmga2	153	-21.13	153	-21.13	27323	22	317	207
hsa-let-7b-5p	hoxa1	327	-47.01	167	-24.88	27389	22	1518	363 346
hsa-let-7b-5p	hoxb13	157	-27.26	157	-27.26	27401	22	2027	1260
hsa-let-7b-5p	hoxb4	160	-23.05	160	-23.05	27404	22	1209	1098
hsa-let-7b-5p	icmt	153	-20.39	153	-20.39	27591	22	1588	1374
hsa-let-7b-5p	icos	164	-20.94	164	-20.94	27592	22	1978	404
hsa-let-7b-5p	igdcc3	322	-48.11	166	-26.87	27678	22	1782	747 520
hsa-let-7b-5p	igdcc4	165	-22.8	165	-22.8	27679	22	2522	830
hsa-let-7b-5p	igf1r	161	-21.54	161	-21.54	27681	22	7088	2605
hsa-let-7b-5p	igf2bp2	159	-25.63	159	-25.63	27685	22	1556	1290
hsa-let-7b-5p	ikbke	159	-23.09	159	-23.09	27739	22	129	92
hsa-let-7b-5p	il11ra	158	-24.03	158	-24.03	27750	22	1432	190
hsa-let-7b-5p	il13	166	-25.9	166	-25.9	27755	22	828	552
hsa-let-7b-5p	il22ra1	151	-21.01	151	-21.01	27795	22	1034	922
hsa-let-7b-5p	insl4	155	-20.79	155	-20.79	27894	22	1427	896
hsa-let-7b-5p	ints2	147	-20.8	147	-20.8	27904	22	2190	1601
hsa-let-7b-5p	irs2	154	-22.03	154	-22.03	27972	22	2467	441
hsa-let-7b-5p	islr	164	-20.24	164	-20.24	27988	22	727	101
hsa-let-7b-5p	isx	171	-22.88	171	-22.88	27995	22	4344	2663
hsa-let-7b-5p	itga7	162	-22.97	162	-22.97	28011	22	393	328
hsa-let-7b-5p	itk	155	-20.92	155	-20.92	28038	22	2421	619
hsa-let-7b-5p	itpkc	155	-20.52	155	-20.52	28048	22	1298	1087
hsa-let-7b-5p	kcnc1	149	-20.52	149	-20.52	28154	22	5200	1076
hsa-let-7b-5p	kcnk9	176	-28.12	176	-28.12	28209	22	2102	464
hsa-let-7b-5p	kctd13	161	-23.09	161	-23.09	28237	22	536	397
hsa-let-7b-5p	kctd17	159	-21.43	159	-21.43	28241	22	896	443
hsa-let-7b-5p	kdm6a	317	-49.88	164	-25.56	28274	22	2201	1091 830
hsa-let-7b-5p	khdc1l	166	-24.16	166	-24.16	28282	22	884	94
hsa-let-7b-5p	kiaa1244	150	-20.44	150	-20.44	28351	22	8177	7227
hsa-let-7b-5p	kiaa1462	155	-20.17	155	-20.17	28370	22	5083	1504
hsa-let-7b-5p	kiaa1539	154	-23.78	154	-23.78	28377	22	1079	838
hsa-let-7b-5p	klhdc8b	159	-22.36	159	-22.36	28499	22	581	499
hsa-let-7b-5p	lama5	153	-20.26	153	-20.26	28764	22	462	424
hsa-let-7b-5p	lcn6	152	-20.44	152	-20.44	28835	22	1958	404
hsa-let-7b-5p	ldb2	160	-23.42	160	-23.42	28845	22	1016	379
hsa-let-7b-5p	leprel2	150	-26.06	150	-26.06	28880	22	1716	942
hsa-let-7b-5p	limd2	307	-45.93	154	-23.22	28950	22	2662	385 815
hsa-let-7b-5p	limk2	162	-22.43	162	-22.43	28953	22	1554	1009
hsa-let-7b-5p	lin28a	158	-27.61	158	-27.61	28957	22	3264	886
hsa-let-7b-5p	lin28b	155	-21.44	155	-21.44	28958	22	4549	2638
hsa-let-7b-5p	lingo1	155	-22.85	155	-22.85	28966	22	1017	920
hsa-let-7b-5p	lrig2	157	-21.49	157	-21.49	29078	22	1101	41
hsa-let-7b-5p	lrrc23	155	-22.12	155	-22.12	29112	22	1061	17
hsa-let-7b-5p	lsm11	164	-23.57	164	-23.57	29191	22	5445	1440
hsa-let-7b-5p	ltn1	161	-20.35	161	-20.35	29219	22	6171	5332
hsa-let-7b-5p	macc1	170	-26.61	170	-26.61	29282	22	4549	3461
hsa-let-7b-5p	map3k1	157	-24.28	157	-24.28	29388	22	2472	2138
hsa-let-7b-5p	map4k2	160	-21.74	160	-21.74	29405	22	214	23
hsa-let-7b-5p	mapk6	158	-21.8	158	-21.8	29426	22	1265	472
hsa-let-7b-5p	mc2r	159	-21.11	159	-21.11	29517	22	2581	2303
hsa-let-7b-5p	mfsd9	152	-22.52	152	-22.52	29706	22	2075	753
hsa-let-7b-5p	mib1	164	-21.39	164	-21.39	29728	22	6291	2297
hsa-let-7b-5p	micall2	162	-22.57	162	-22.57	29736	22	772	13
hsa-let-7b-5p	mobkl2b	157	-23.32	157	-23.32	29852	22	5378	1636
hsa-let-7b-5p	mrm1	150	-28.11	150	-28.11	29933	22	546	485
hsa-let-7b-5p	muc4	152	-21.41	152	-21.41	30151	22	3078	2965
hsa-let-7b-5p	n4bp1	156	-21.88	156	-21.88	30284	22	4176	2136
hsa-let-7b-5p	nat14	154	-24.32	154	-24.32	30357	22	612	256
hsa-let-7b-5p	ndst2	154	-20.83	154	-20.83	30448	22	540	90
hsa-let-7b-5p	ndufa4	165	-28.82	165	-28.82	30458	22	1685	719
hsa-let-7b-5p	nedd4l	156	-20.94	156	-20.94	30504	22	5271	3956
hsa-let-7b-5p	nhlrc2	169	-27.13	169	-27.13	30597	22	8658	1735
hsa-let-7b-5p	nkd1	161	-20.54	161	-20.54	30634	22	2955	414
hsa-let-7b-5p	nlrc3	153	-23.09	153	-23.09	30662	22	2787	1075
hsa-let-7b-5p	nme4	175	-28.4	175	-28.4	30685	22	74	28
hsa-let-7b-5p	nom1	169	-27.13	169	-27.13	30721	22	3479	776
hsa-let-7b-5p	nphp4	150	-22.92	150	-22.92	30771	22	2544	1474
hsa-let-7b-5p	npipl3	148	-22.52	148	-22.52	30776	22	726	646
hsa-let-7b-5p	nr6a1	152	-20.62	152	-20.62	30830	22	5096	1374
hsa-let-7b-5p	nrarp	160	-22.35	160	-22.35	30832	22	1953	51
hsa-let-7b-5p	nrg3	155	-24.56	155	-24.56	30842	22	1375	152
hsa-let-7b-5p	nsmce2	153	-21.52	153	-21.52	30869	22	190	19
hsa-let-7b-5p	ntn1	157	-21.32	157	-21.32	30895	22	4032	248
hsa-let-7b-5p	ntn5	158	-21.16	158	-21.16	30898	22	268	51
hsa-let-7b-5p	nudt15	163	-21.21	163	-21.21	30927	22	1347	886
hsa-let-7b-5p	nudt16l1	155	-22.42	155	-22.42	30929	22	1287	358
hsa-let-7b-5p	nup214	143	-21.05	143	-21.05	30958	22	1513	753
hsa-let-7b-5p	olfm4	164	-22.7	164	-22.7	31052	22	1286	694
hsa-let-7b-5p	olig1	149	-20.32	149	-20.32	31057	22	985	374
hsa-let-7b-5p	onecut2	149	-21.36	149	-21.36	31065	22	14575	7521
hsa-let-7b-5p	or2c3	148	-22.54	148	-22.54	31152	22	1417	508
hsa-let-7b-5p	p4ha2	155	-23.74	155	-23.74	31402	22	871	408
hsa-let-7b-5p	pafah2	155	-21.34	155	-21.34	31433	22	2222	427
hsa-let-7b-5p	palm3	149	-20.6	149	-20.6	31458	22	238	28
hsa-let-7b-5p	pank2	154	-20.51	154	-20.51	31466	22	3664	1387
hsa-let-7b-5p	parm1	168	-27.6	168	-27.6	31502	22	3868	3020
hsa-let-7b-5p	parp6	159	-25.06	159	-25.06	31514	22	983	111
hsa-let-7b-5p	parvb	162	-23.64	162	-23.64	31519	22	506	123
hsa-let-7b-5p	pbrm1	143	-22.11	143	-22.11	31544	22	2192	1222
hsa-let-7b-5p	pcbd2	151	-23.67	151	-23.67	31552	22	5208	2970
hsa-let-7b-5p	pcyox1l	301	-44.81	158	-24.24	31656	22	2251	1082 770
hsa-let-7b-5p	pde12	153	-20.24	153	-20.24	31679	22	1517	1427
hsa-let-7b-5p	pdp2	183	-31.23	183	-31.23	31733	22	2078	901
hsa-let-7b-5p	pdss1	156	-21	156	-21	31740	22	421	222
hsa-let-7b-5p	pdxdc1	145	-20.56	145	-20.56	31743	22	340	296
hsa-let-7b-5p	pgap2	161	-25.68	161	-25.68	31824	22	149	90
hsa-let-7b-5p	pgpep1	165	-28.82	165	-28.82	31849	22	6370	1830
hsa-let-7b-5p	phf21a	166	-23.65	166	-23.65	31879	22	438	236
hsa-let-7b-5p	pi4k2b	155	-21.21	155	-21.21	31920	22	1904	1412
hsa-let-7b-5p	pias4	155	-20.67	155	-20.67	31926	22	1510	759
hsa-let-7b-5p	pigu	150	-20.71	150	-20.71	31949	22	197	86
hsa-let-7b-5p	pik3c2b	159	-23.44	159	-23.44	31959	22	1140	253
hsa-let-7b-5p	pkd1l2	158	-21.73	158	-21.73	32014	22	451	276
hsa-let-7b-5p	pkn3	155	-20.46	155	-20.46	32030	22	312	194
hsa-let-7b-5p	pkp1	158	-20.52	158	-20.52	32033	22	2952	1457
hsa-let-7b-5p	pla2g2f	157	-20.51	157	-20.51	32048	22	1985	1957
hsa-let-7b-5p	plagl2	159	-20.49	159	-20.49	32068	22	3949	1614
hsa-let-7b-5p	plcb2	153	-20.22	153	-20.22	32076	22	576	471
hsa-let-7b-5p	plscr3	162	-28.34	162	-28.34	32158	22	651	184
hsa-let-7b-5p	plxdc1	308	-41.23	156	-20.8	32163	22	1547	468 191
hsa-let-7b-5p	plxnd1	157	-22.43	157	-22.43	32173	22	1521	815
hsa-let-7b-5p	pole	157	-23.85	157	-23.85	32249	22	7046	4639
hsa-let-7b-5p	poll	155	-24.32	155	-24.32	32258	22	477	221
hsa-let-7b-5p	polr2d	172	-28.98	172	-28.98	32270	22	1408	267
hsa-let-7b-5p	potee	159	-22.91	159	-22.91	32319	22	2162	1420
hsa-let-7b-5p	ppan-p2ry11	155	-22.46	155	-22.46	32345	22	926	5
hsa-let-7b-5p	ppp2r1b	159	-21.45	159	-21.45	32442	22	1879	648
hsa-let-7b-5p	ppt2	150	-23.18	150	-23.18	32475	22	725	196
hsa-let-7b-5p	prpf38b	156	-20.67	156	-20.67	32635	22	1783	646
hsa-let-7b-5p	prss22	156	-20.58	156	-20.58	32695	22	366	98
hsa-let-7b-5p	psors1c2	302	-41.46	154	-21.43	32798	22	417	224 252
hsa-let-7b-5p	ptafr	143	-20.96	143	-20.96	32806	22	2827	109
hsa-let-7b-5p	ptprk	162	-25.88	162	-25.88	32891	22	2452	1881
hsa-let-7b-5p	pxt1	155	-21.87	155	-21.87	32940	22	443	35
hsa-let-7b-5p	rabl2a	160	-20.99	160	-20.99	33055	22	1541	388
hsa-let-7b-5p	rbfa	150	-20.19	150	-20.19	33194	22	4496	1440
hsa-let-7b-5p	rbm18	150	-20.68	150	-20.68	33210	22	2329	2045
hsa-let-7b-5p	rfwd3	151	-24	151	-24	33360	22	2529	2329
hsa-let-7b-5p	rgma	151	-20.19	151	-20.19	33380	22	2855	844
hsa-let-7b-5p	rgs16	156	-20.65	156	-20.65	33399	22	1669	1481
hsa-let-7b-5p	rhd	169	-27.13	169	-27.13	33428	22	1521	391
hsa-let-7b-5p	rhpn2	159	-23.06	159	-23.06	33452	22	1403	925
hsa-let-7b-5p	rin1	163	-24.96	163	-24.96	33474	22	1613	1272
hsa-let-7b-5p	rnf123	162	-22.36	162	-22.36	33535	22	2241	1987
hsa-let-7b-5p	rnf165	156	-25.7	156	-25.7	33557	22	3723	1438
hsa-let-7b-5p	rnf170	156	-21.46	156	-21.46	33563	22	2862	2737
hsa-let-7b-5p	rnf20	170	-28.6	170	-28.6	33575	22	918	50
hsa-let-7b-5p	rnf207	159	-21.15	159	-21.15	33576	22	2506	1107
hsa-let-7b-5p	rp11-231c14.4	148	-22.52	148	-22.52	33705	22	590	430
hsa-let-7b-5p	rpl37a	165	-26.91	165	-26.91	33913	22	2147	2061
hsa-let-7b-5p	rpusd2	167	-23.98	167	-23.98	33993	22	198	122
hsa-let-7b-5p	rreb1	154	-21.77	154	-21.77	34005	22	9120	2229
hsa-let-7b-5p	rttn	160	-22.11	160	-22.11	34065	22	4294	4034
hsa-let-7b-5p	scn11a	147	-22.55	147	-22.55	34240	22	925	1
hsa-let-7b-5p	scn5a	147	-20.19	147	-20.19	34249	22	2259	1598
hsa-let-7b-5p	sema3f	157	-20.16	157	-20.16	34352	22	958	642
hsa-let-7b-5p	sema4c	162	-24.7	162	-24.7	34356	22	910	52
hsa-let-7b-5p	sema4g	147	-21.35	147	-21.35	34359	22	1353	1002
hsa-let-7b-5p	sepn1	158	-21.7	158	-21.7	34378	22	2503	888
hsa-let-7b-5p	serpinb9	155	-21.37	155	-21.37	34431	22	2897	2529
hsa-let-7b-5p	sesn3	146	-20.64	146	-20.64	34450	22	7715	4680
hsa-let-7b-5p	sfswap	157	-27.57	157	-27.57	34490	22	2130	315
hsa-let-7b-5p	sgk494	160	-24.92	160	-24.92	34518	22	3056	737
hsa-let-7b-5p	siglec5	152	-21.58	152	-21.58	34622	22	300	239
hsa-let-7b-5p	slc10a2	146	-24.02	146	-24.02	34685	22	2133	676
hsa-let-7b-5p	slc25a26	163	-27.81	163	-27.81	34800	22	3772	1090
hsa-let-7b-5p	slc26a5	156	-20.82	156	-20.82	34833	22	1569	163
hsa-let-7b-5p	slc26a9	151	-23.54	151	-23.54	34837	22	2309	676
hsa-let-7b-5p	slc2a12	154	-20.36	154	-20.36	34854	22	2458	917
hsa-let-7b-5p	slc30a1	148	-20.2	148	-20.2	34865	22	3820	3685
hsa-let-7b-5p	slc45a4	148	-23.44	148	-23.44	34957	22	5025	1043
hsa-let-7b-5p	slc6a1	151	-22.11	151	-22.11	34988	22	182	81
hsa-let-7b-5p	slc6a14	159	-21.58	159	-21.58	34992	22	2504	1844
hsa-let-7b-5p	slc7a6	155	-20.66	155	-20.66	35016	22	4190	287
hsa-let-7b-5p	slk	152	-20.08	152	-20.08	35068	22	3513	2853
hsa-let-7b-5p	smarcc1	160	-21.42	160	-21.42	35098	22	150	13
hsa-let-7b-5p	snn	152	-21.18	152	-21.18	35176	22	2833	2000
hsa-let-7b-5p	snx13	156	-22.4	156	-22.4	35212	22	1680	457
hsa-let-7b-5p	snx25	152	-23.42	152	-23.42	35224	22	1440	426
hsa-let-7b-5p	socs1	161	-24.16	161	-24.16	35241	22	438	259
hsa-let-7b-5p	spata8	151	-20.54	151	-20.54	35351	22	498	194
hsa-let-7b-5p	ssx4b	147	-20.15	147	-20.15	35565	22	561	239
hsa-let-7b-5p	ssx7	147	-20.15	147	-20.15	35568	22	585	270
hsa-let-7b-5p	ssx9	147	-20.15	147	-20.15	35569	22	600	268
hsa-let-7b-5p	st7l	155	-22.17	155	-22.17	35590	22	254	62
hsa-let-7b-5p	stard4	146	-21.91	146	-21.91	35621	22	3178	515
hsa-let-7b-5p	steap2	151	-21.1	151	-21.1	35642	22	2652	996
hsa-let-7b-5p	steap3	150	-23.65	150	-23.65	35643	22	2204	1956
hsa-let-7b-5p	suox	158	-20.45	158	-20.45	35760	22	498	380
hsa-let-7b-5p	swt1	159	-21.91	159	-21.91	35792	22	962	217
hsa-let-7b-5p	taf9b	162	-23.84	162	-23.84	35903	22	1862	1723
hsa-let-7b-5p	tbc1d12	144	-20.21	144	-20.21	35962	22	2834	1223
hsa-let-7b-5p	tceb3b	169	-26.74	169	-26.74	36048	22	431	167
hsa-let-7b-5p	tekt4p2	160	-25.4	160	-25.4	36121	22	1137	293
hsa-let-7b-5p	tgoln2	154	-21.49	154	-21.49	36207	22	494	177
hsa-let-7b-5p	thg1l	151	-23.11	151	-23.11	36232	22	523	26
hsa-let-7b-5p	tirap	152	-22.79	152	-22.79	36302	22	273	133
hsa-let-7b-5p	tmbim6	159	-23.1	159	-23.1	36357	22	147	91
hsa-let-7b-5p	tmem220	159	-21.17	159	-21.17	36520	22	2158	610
hsa-let-7b-5p	tmem30a	168	-27.41	168	-27.41	36537	22	3169	2863
hsa-let-7b-5p	tmtc4	160	-20.06	160	-20.06	36647	22	133	68
hsa-let-7b-5p	tnfaip8l1	171	-28.02	171	-28.02	36661	22	3138	2142
hsa-let-7b-5p	tnfsf9	147	-21.08	147	-21.08	36696	22	862	76
hsa-let-7b-5p	tob2	156	-20.44	156	-20.44	36732	22	2819	1746
hsa-let-7b-5p	tor1aip2	153	-22.86	153	-22.86	36759	22	6104	1998
hsa-let-7b-5p	tox4	163	-23.84	163	-23.84	36766	22	2551	1292
hsa-let-7b-5p	tp53inp2	156	-20.87	156	-20.87	36775	22	3132	300
hsa-let-7b-5p	tpk1	149	-20.07	149	-20.07	36792	22	1707	503
hsa-let-7b-5p	tpp1	151	-22.36	151	-22.36	36799	22	1774	1586
hsa-let-7b-5p	trabd	147	-22.57	147	-22.57	36824	22	956	343
hsa-let-7b-5p	trank1	156	-23.57	156	-23.57	36844	22	1455	644
hsa-let-7b-5p	trappc10	146	-20.8	146	-20.8	36847	22	661	250
hsa-let-7b-5p	trim13	165	-26.86	165	-26.86	36881	22	1167	429
hsa-let-7b-5p	trim17	157	-23	157	-23	36886	22	323	294
hsa-let-7b-5p	trim67	310	-44.63	157	-23.62	36937	22	6116	1687 4599
hsa-let-7b-5p	trim71	150	-20.45	150	-20.45	36941	22	468	235
hsa-let-7b-5p	tsc2	149	-21.39	149	-21.39	37004	22	4701	4442
hsa-let-7b-5p	tspan18	322	-46.16	171	-24.38	37039	22	2154	1112 852
hsa-let-7b-5p	tspyl5	163	-27.7	163	-27.7	37064	22	3102	1
hsa-let-7b-5p	ttc17	161	-23	161	-23	37087	22	723	360
hsa-let-7b-5p	ttl	148	-20.29	148	-20.29	37127	22	3855	2620
hsa-let-7b-5p	ttll6	151	-22.45	151	-22.45	37137	22	743	17
hsa-let-7b-5p	tubb4	312	-42.88	158	-21.91	37163	22	808	595 443
hsa-let-7b-5p	txlna	158	-22.39	158	-22.39	37193	22	3090	2082
hsa-let-7b-5p	usp10	155	-24.64	155	-24.64	37450	22	2782	1898
hsa-let-7b-5p	usp35	157	-26.06	157	-26.06	37474	22	2661	1390
hsa-let-7b-5p	usp49	151	-20.24	151	-20.24	37489	22	323	19
hsa-let-7b-5p	utp6	171	-24.3	171	-24.3	37512	22	2455	1958
hsa-let-7b-5p	uxt	156	-22.68	156	-22.68	37520	22	568	6
hsa-let-7b-5p	vangl2	146	-21.45	146	-21.45	37530	22	3300	2574
hsa-let-7b-5p	vps33a	164	-21.53	164	-21.53	37612	22	1859	1779
hsa-let-7b-5p	vsig4	156	-23.04	156	-23.04	37638	22	1097	637
hsa-let-7b-5p	vstm5	145	-20.56	145	-20.56	37646	22	2337	959
hsa-let-7b-5p	wdr31	149	-20.76	149	-20.76	37709	22	1880	590
hsa-let-7b-5p	wnt7a	148	-21.8	148	-21.8	37819	22	2686	2597
hsa-let-7b-5p	xkr8	315	-46.59	160	-25.28	37869	22	896	764 324
hsa-let-7b-5p	ybx2	156	-21.93	156	-21.93	37905	22	431	340
hsa-let-7b-5p	yipf3	168	-27.2	168	-27.2	37914	22	416	8
hsa-let-7b-5p	yod1	166	-25.9	166	-25.9	37923	22	5171	15
hsa-let-7b-5p	zbtb39	158	-25.11	158	-25.11	37977	22	3945	1338
hsa-let-7b-5p	zbtb8os	163	-24.98	163	-24.98	37996	22	1042	541
hsa-let-7b-5p	zcchc9	167	-25.12	167	-25.12	38033	22	635	11
hsa-let-7b-5p	zdhhc24	159	-21.1	159	-21.1	38054	22	973	96
hsa-let-7b-5p	zfp112	163	-23.5	163	-23.5	38078	22	4155	1696
hsa-let-7b-5p	znf202	155	-23.69	155	-23.69	38204	22	1217	244
hsa-let-7b-5p	znf24	154	-21.02	154	-21.02	38232	22	5020	4799
hsa-let-7b-5p	znf275	151	-20.05	151	-20.05	38252	22	4951	1206
hsa-let-7b-5p	znf28	160	-21.99	160	-21.99	38255	22	2279	1787
hsa-let-7b-5p	znf280b	172	-29.62	172	-29.62	38257	22	2443	1894
hsa-let-7b-5p	znf329	166	-23.12	166	-23.12	38287	22	882	657
hsa-let-7b-5p	znf341	319	-49.94	166	-26.66	38297	22	2901	2779 89
hsa-let-7b-5p	znf347	154	-20.96	154	-20.96	38301	22	1603	1528
hsa-let-7b-5p	znf362	304	-45.57	155	-23.08	38308	22	1673	772 747
hsa-let-7b-5p	znf391	158	-20.98	158	-20.98	38318	22	2457	997
hsa-let-7b-5p	znf512b	163	-22.5	163	-22.5	38397	22	3186	484
hsa-let-7b-5p	znf557	164	-22.96	164	-22.96	38429	22	4224	2067
hsa-let-7b-5p	znf587	171	-25.41	171	-25.41	38460	22	662	91
hsa-let-7b-5p	znf623	172	-27.49	172	-27.49	38487	22	4047	575
hsa-let-7b-5p	znf662	142	-20.93	142	-20.93	38511	22	3979	2223
hsa-let-7b-5p	znf689	159	-23.68	159	-23.68	38534	22	883	475
hsa-let-7b-5p	znf710	167	-21.85	167	-21.85	38557	22	2371	514
hsa-let-7b-5p	znf737	155	-21.96	155	-21.96	38570	22	6599	543
hsa-let-7b-5p	znf738	159	-20.52	159	-20.52	38571	22	639	32
hsa-let-7b-5p	znf74	140	-21.1	140	-21.1	38572	22	3308	1327
hsa-let-7b-5p	znf792	146	-23.39	146	-23.39	38609	22	1602	1458
hsa-let-7b-5p	znf814	165	-22.32	165	-22.32	38621	22	3443	2930
hsa-let-7b-5p	znrf1	158	-21.47	158	-21.47	38656	22	3013	1073
hsa-let-7b-5p	zswim5	152	-21.48	152	-21.48	38692	22	2055	1436
hsa-let-7c	abca2	152	-20.07	152	-20.07	38740	22	5018	2290
hsa-let-7c	abcc2	150	-20.45	150	-20.45	38761	22	561	182
hsa-let-7c	abt1	155	-22.34	155	-22.34	38812	22	1405	33
hsa-let-7c	ac090699.1	170	-24.35	170	-24.35	38984	22	2176	1023
hsa-let-7c	ac105020.1	160	-21.46	160	-21.46	39021	22	1875	272
hsa-let-7c	ac112512.1	161	-24.92	161	-24.92	39039	22	689	571
hsa-let-7c	ac145212.1	152	-23.07	152	-23.07	39083	22	1691	843
hsa-let-7c	ac174470.1	158	-26.82	158	-26.82	39086	22	1859	778
hsa-let-7c	actg2	150	-25.18	150	-25.18	39185	22	1296	612
hsa-let-7c	adamts14	154	-21.93	154	-21.93	39248	22	1588	1177
hsa-let-7c	adamts15	304	-42.67	156	-21.36	39249	22	2816	1171 195
hsa-let-7c	adrb2	151	-20.89	151	-20.89	39331	22	560	285
hsa-let-7c	adrb3	146	-23.96	146	-23.96	39332	22	1220	501
hsa-let-7c	aen	146	-21.29	146	-21.29	39342	22	1988	1254
hsa-let-7c	aff2	149	-21.07	149	-21.07	39358	22	9331	19
hsa-let-7c	akna	141	-20.45	141	-20.45	39469	22	4728	1585
hsa-let-7c	al049836.1	157	-20.22	157	-20.22	39495	22	1041	152
hsa-let-7c	al353997.1	145	-21.09	145	-21.09	39524	22	827	82
hsa-let-7c	alpi	154	-22.18	154	-22.18	39625	22	1654	891
hsa-let-7c	als2cl	167	-20.33	167	-20.33	39633	22	5089	408
hsa-let-7c	ammecr1l	159	-23.32	159	-23.32	39657	22	3457	825
hsa-let-7c	amt	149	-21.5	149	-21.5	39667	22	761	346
hsa-let-7c	ankfy1	151	-22.96	151	-22.96	39704	22	4408	2889
hsa-let-7c	ankrd43	153	-20.18	153	-20.18	39757	22	1525	617
hsa-let-7c	arg2	154	-20.59	154	-20.59	39971	22	800	725
hsa-let-7c	arhgdig	150	-20.74	150	-20.74	40010	22	189	8
hsa-let-7c	arid3b	164	-20.48	164	-20.48	40039	22	150	125
hsa-let-7c	arih2	160	-21.21	160	-21.21	40046	22	1616	348
hsa-let-7c	arl17b	146	-20.01	146	-20.01	40056	22	1697	1518
hsa-let-7c	asah2b	151	-20.35	151	-20.35	40134	22	2448	1801
hsa-let-7c	atp6v1f	157	-23.52	157	-23.52	40317	22	266	182
hsa-let-7c	atp8b4	155	-20.91	155	-20.91	40330	22	1956	1228
hsa-let-7c	atxn2	150	-20.84	150	-20.84	40345	22	2513	1734
hsa-let-7c	b3gnt7	315	-44.51	165	-22.89	40398	22	2239	1091 622
hsa-let-7c	bbx	151	-20.43	151	-20.43	40470	22	5867	4061
hsa-let-7c	bcl2l1	143	-22.1	143	-22.1	40494	22	1489	929
hsa-let-7c	begain	149	-21.89	149	-21.89	40526	22	816	683
hsa-let-7c	bloc1s1	158	-22.22	158	-22.22	40580	22	285	242
hsa-let-7c	bri3bp	155	-20.69	155	-20.69	40659	22	5708	2354
hsa-let-7c	btbd9	158	-21.02	158	-21.02	40698	22	6534	252
hsa-let-7c	c11orf86	150	-20.27	150	-20.27	40837	22	753	71
hsa-let-7c	c16orf72	155	-20.03	155	-20.03	40988	22	4728	3114
hsa-let-7c	c17orf28	148	-20.75	148	-20.75	41012	22	1874	858
hsa-let-7c	c17orf56	150	-22.54	150	-22.54	41024	22	649	109
hsa-let-7c	c18orf21	162	-25.85	162	-25.85	41059	22	272	150
hsa-let-7c	c1orf116	155	-20.58	155	-20.58	41155	22	1263	692
hsa-let-7c	c1orf212	159	-21.15	159	-21.15	41206	22	1909	1469
hsa-let-7c	c20orf54	162	-23.72	162	-23.72	41284	22	1570	1016
hsa-let-7c	c20orf72	154	-20.43	154	-20.43	41288	22	1013	207
hsa-let-7c	c21orf90	163	-22.25	163	-22.25	41311	22	2131	1215
hsa-let-7c	c2cd4a	165	-24.86	165	-24.86	41336	22	2187	1651
hsa-let-7c	c2orf54	162	-21.5	162	-21.5	41358	22	1022	526
hsa-let-7c	c3orf52	163	-23.88	163	-23.88	41412	22	241	200
hsa-let-7c	c5orf51	303	-43.79	157	-23.21	41491	22	4337	2409 814
hsa-let-7c	c5orf62	154	-20.69	154	-20.69	41499	22	1111	205
hsa-let-7c	cacnb4	164	-20.15	164	-20.15	41772	22	6343	3627
hsa-let-7c	cant1	157	-23.34	157	-23.34	41836	22	1833	1191
hsa-let-7c	cbfa2t3	152	-21.66	152	-21.66	41918	22	2117	1296
hsa-let-7c	ccdc113	159	-21.15	159	-21.15	41970	22	4051	2327
hsa-let-7c	ccdc7	160	-23.65	160	-23.65	42065	22	3186	2832
hsa-let-7c	ccl3	150	-23.6	150	-23.6	42126	22	416	76
hsa-let-7c	ccl3l1	150	-23.6	150	-23.6	42127	22	417	76
hsa-let-7c	ccl3l3	150	-23.6	150	-23.6	42128	22	414	76
hsa-let-7c	ccr7	150	-21.12	150	-21.12	42173	22	973	156
hsa-let-7c	cd80	164	-22.33	164	-22.33	42266	22	307	111
hsa-let-7c	cdc25b	158	-24.27	158	-24.27	42291	22	1154	5
hsa-let-7c	cdc34	164	-25.52	164	-25.52	42295	22	532	54
hsa-let-7c	cdk8	158	-21.81	158	-21.81	42378	22	842	666
hsa-let-7c	cdkal1	163	-23.24	163	-23.24	42380	22	1365	1063
hsa-let-7c	cenpp	160	-23.02	160	-23.02	42471	22	7384	1177
hsa-let-7c	cmtm6	162	-23.06	162	-23.06	42840	22	2648	1954
hsa-let-7c	cnih4	169	-21.08	169	-21.08	42858	22	3630	641
hsa-let-7c	cntrl	157	-20.75	157	-20.75	42906	22	422	29
hsa-let-7c	cog5	146	-20.14	146	-20.14	42918	22	2674	1498
hsa-let-7c	coil	153	-20.07	153	-20.07	42922	22	869	125
hsa-let-7c	col17a1	152	-20.15	152	-20.15	42931	22	3581	1882
hsa-let-7c	col1a2	149	-20.26	149	-20.26	42935	22	839	363
hsa-let-7c	col27a1	163	-21.39	163	-21.39	42942	22	3873	2421
hsa-let-7c	col4a6	149	-20.05	149	-20.05	42953	22	955	253
hsa-let-7c	coro1c	170	-30.06	170	-30.06	43013	22	662	114
hsa-let-7c	cpa4	151	-20.22	151	-20.22	43050	22	623	296
hsa-let-7c	cpsf1	151	-20.02	151	-20.02	43082	22	83	19
hsa-let-7c	cttnbp2	151	-22.29	151	-22.29	43364	22	3580	1238
hsa-let-7c	cuzd1	160	-21.87	160	-21.87	43386	22	119	41
hsa-let-7c	dars2	157	-25.01	157	-25.01	43573	22	841	617
hsa-let-7c	ddx26b	156	-20.73	156	-20.73	43688	22	873	564
hsa-let-7c	dmd	162	-22.17	162	-22.17	43914	22	2691	1921
hsa-let-7c	dph3	151	-20.42	151	-20.42	44060	22	2786	319
hsa-let-7c	dsc3	171	-26.96	171	-26.96	44106	22	4303	2771
hsa-let-7c	dsg3	155	-21.52	155	-21.52	44118	22	2442	1504
hsa-let-7c	dtx3l	163	-22.98	163	-22.98	44137	22	3456	257
hsa-let-7c	dusp16	162	-27.12	162	-27.12	44155	22	1476	422
hsa-let-7c	e2f6	153	-21.42	153	-21.42	44217	22	2074	1896
hsa-let-7c	eif2s2	155	-20.25	155	-20.25	44363	22	1432	580
hsa-let-7c	elf4	167	-23.05	167	-23.05	44411	22	1847	1590
hsa-let-7c	erap2	170	-22.11	170	-22.11	44562	22	1685	498
hsa-let-7c	erp44	155	-20.18	155	-20.18	44601	22	3433	2959
hsa-let-7c	espl1	159	-21.62	159	-21.62	44612	22	161	30
hsa-let-7c	ezh1	163	-21.12	163	-21.12	44694	22	2256	534
hsa-let-7c	fam104a	159	-20.85	159	-20.85	44749	22	2176	477
hsa-let-7c	fam123c	321	-47.19	165	-24.86	44788	22	3476	1909 2569
hsa-let-7c	fam70a	159	-21.68	159	-21.68	45010	22	2219	1370
hsa-let-7c	fam78b	154	-20.12	154	-20.12	45040	22	1381	532
hsa-let-7c	fam84b	156	-21.09	156	-21.09	45057	22	4015	708
hsa-let-7c	faslg	154	-20.97	154	-20.97	45099	22	857	338
hsa-let-7c	fbn1	153	-20.33	153	-20.33	45119	22	4523	1763
hsa-let-7c	fbxo32	164	-22.05	164	-22.05	45159	22	5484	546
hsa-let-7c	fgf11	161	-23.18	161	-23.18	45256	22	1791	1176
hsa-let-7c	fmo4	164	-23.74	164	-23.74	45368	22	245	187
hsa-let-7c	fndc9	151	-21.31	151	-21.31	45387	22	1262	1164
hsa-let-7c	fnip1	172	-26.37	172	-26.37	45388	22	2970	1196
hsa-let-7c	gab2	162	-20.13	162	-20.13	45570	22	3975	2824
hsa-let-7c	gabbr2	150	-21.82	150	-21.82	45578	22	2475	1308
hsa-let-7c	gabrr1	152	-20.81	152	-20.81	45598	22	1401	987
hsa-let-7c	gale	145	-24.13	145	-24.13	45631	22	345	87
hsa-let-7c	gdap2	168	-25.09	168	-25.09	45741	22	1154	833
hsa-let-7c	gimap1	159	-21.07	159	-21.07	45815	22	3359	2071
hsa-let-7c	gjb4	172	-25.1	172	-25.1	45843	22	1669	1164
hsa-let-7c	gjc1	155	-21.03	155	-21.03	45847	22	6179	5856
hsa-let-7c	gmip	165	-21.36	165	-21.36	45922	22	132	48
hsa-let-7c	gnal	156	-20.77	156	-20.77	45938	22	155	124
hsa-let-7c	gpr156	154	-20.09	154	-20.09	46094	22	3895	1699
hsa-let-7c	grid2ip	143	-20.47	143	-20.47	46206	22	312	114
hsa-let-7c	gyg2	156	-20.91	156	-20.91	46339	22	1597	810
hsa-let-7c	hand1	154	-20.24	154	-20.24	46385	22	834	731
hsa-let-7c	hist2h2bf	152	-21.42	152	-21.42	46624	22	544	262
hsa-let-7c	hmga2	157	-22.27	157	-22.27	46676	22	317	207
hsa-let-7c	hoxa1	319	-42.31	167	-22.23	46742	22	1518	363 346
hsa-let-7c	hoxb13	150	-25.68	150	-25.68	46754	22	2027	1261
hsa-let-7c	hoxb4	160	-21	160	-21	46757	22	1209	1098
hsa-let-7c	igdcc3	159	-21.61	159	-21.61	47031	22	1782	747
hsa-let-7c	igdcc4	165	-22.8	165	-22.8	47032	22	2522	830
hsa-let-7c	igf1	162	-21.7	162	-21.7	47033	22	6674	1330
hsa-let-7c	igf1r	161	-21.54	161	-21.54	47034	22	7088	2605
hsa-let-7c	il11ra	156	-20.48	156	-20.48	47103	22	1432	188
hsa-let-7c	il13	158	-24.95	158	-24.95	47108	22	828	552
hsa-let-7c	insl4	156	-20.71	156	-20.71	47247	22	1427	894
hsa-let-7c	ints2	148	-20.53	148	-20.53	47257	22	2190	1596
hsa-let-7c	irs2	151	-21.2	151	-21.2	47325	22	2467	435
hsa-let-7c	isx	171	-22.6	171	-22.6	47348	22	4344	2663
hsa-let-7c	itga7	162	-22.6	162	-22.6	47364	22	393	328
hsa-let-7c	kcnk9	168	-21.46	168	-21.46	47562	22	2102	464
hsa-let-7c	kdm6a	156	-23.16	156	-23.16	47627	22	2201	1091
hsa-let-7c	khdc1l	166	-24.16	166	-24.16	47635	22	884	94
hsa-let-7c	kiaa1244	148	-20.27	148	-20.27	47704	22	8177	7229
hsa-let-7c	kiaa1539	154	-22.22	154	-22.22	47730	22	1079	838
hsa-let-7c	klhdc8b	158	-22.71	158	-22.71	47852	22	581	498
hsa-let-7c	lama5	153	-20.26	153	-20.26	48117	22	462	424
hsa-let-7c	lcn6	156	-20.39	156	-20.39	48188	22	1958	404
hsa-let-7c	ldb2	156	-21.81	156	-21.81	48198	22	1016	377
hsa-let-7c	leprel2	147	-21.27	147	-21.27	48233	22	1716	947
hsa-let-7c	limd2	153	-22.31	153	-22.31	48303	22	2662	817
hsa-let-7c	limk2	166	-22.74	166	-22.74	48306	22	1554	1009
hsa-let-7c	lin28a	151	-24.38	151	-24.38	48310	22	3264	886
hsa-let-7c	lin28b	149	-20.47	149	-20.47	48311	22	4549	2640
hsa-let-7c	lingo1	152	-21.24	152	-21.24	48319	22	1017	922
hsa-let-7c	lrig2	159	-21.74	159	-21.74	48431	22	1101	42
hsa-let-7c	lsm11	156	-21.24	156	-21.24	48544	22	5445	1440
hsa-let-7c	macc1	162	-20.5	162	-20.5	48635	22	4549	3461
hsa-let-7c	map3k1	156	-25.35	156	-25.35	48741	22	2472	2138
hsa-let-7c	map4k2	152	-20.11	152	-20.11	48758	22	214	23
hsa-let-7c	mfsd9	152	-22.25	152	-22.25	49059	22	2075	753
hsa-let-7c	mib1	162	-20.69	162	-20.69	49081	22	6291	2297
hsa-let-7c	micall2	156	-20.46	156	-20.46	49089	22	772	11
hsa-let-7c	mobkl2b	161	-21.55	161	-21.55	49205	22	5378	1636
hsa-let-7c	mrm1	142	-22.62	142	-22.62	49286	22	546	485
hsa-let-7c	muc4	156	-21.65	156	-21.65	49504	22	3078	2965
hsa-let-7c	n4bp1	160	-23.69	160	-23.69	49637	22	4176	2136
hsa-let-7c	nat14	158	-23.25	158	-23.25	49710	22	612	256
hsa-let-7c	ndufa4	165	-26.82	165	-26.82	49811	22	1685	719
hsa-let-7c	nhlrc2	169	-25.13	169	-25.13	49950	22	8658	1735
hsa-let-7c	nkd1	161	-20.31	161	-20.31	49987	22	2955	412
hsa-let-7c	nlrc3	153	-21.09	153	-21.09	50015	22	2787	1075
hsa-let-7c	nme4	167	-21.74	167	-21.74	50038	22	74	28
hsa-let-7c	nom1	169	-25.13	169	-25.13	50074	22	3479	776
hsa-let-7c	npipl3	152	-22.06	152	-22.06	50129	22	726	646
hsa-let-7c	nrarp	164	-22.35	164	-22.35	50185	22	1953	51
hsa-let-7c	nrg3	150	-21.55	150	-21.55	50195	22	1375	154
hsa-let-7c	nsmce2	147	-21.52	147	-21.52	50222	22	190	20
hsa-let-7c	ntn5	158	-20.95	158	-20.95	50251	22	268	51
hsa-let-7c	nudt15	163	-21.21	163	-21.21	50280	22	1347	886
hsa-let-7c	nudt16l1	153	-20.44	153	-20.44	50282	22	1287	358
hsa-let-7c	olfm4	168	-22.74	168	-22.74	50405	22	1286	694
hsa-let-7c	olig1	149	-20.63	149	-20.63	50410	22	985	374
hsa-let-7c	onecut2	149	-20.3	149	-20.3	50418	22	14575	7521
hsa-let-7c	parm1	160	-24.22	160	-24.22	50855	22	3868	3020
hsa-let-7c	parvb	154	-20.09	154	-20.09	50872	22	506	123
hsa-let-7c	pbrm1	147	-22.63	147	-22.63	50897	22	2192	1219
hsa-let-7c	pcdh19	156	-20.17	156	-20.17	50920	22	4633	1926
hsa-let-7c	pcyox1l	162	-25.95	162	-25.95	51009	22	2251	1082
hsa-let-7c	pde12	153	-20.24	153	-20.24	51032	22	1517	1427
hsa-let-7c	pdp2	175	-24.89	175	-24.89	51086	22	2078	901
hsa-let-7c	pdss1	156	-20.87	156	-20.87	51093	22	421	222
hsa-let-7c	pgap2	161	-24.79	161	-24.79	51177	22	149	90
hsa-let-7c	pgpep1	165	-26.82	165	-26.82	51202	22	6370	1830
hsa-let-7c	pi4k2b	159	-24.05	159	-24.05	51273	22	1904	1412
hsa-let-7c	pias4	157	-20.67	157	-20.67	51279	22	1510	759
hsa-let-7c	pik3c2b	159	-21.97	159	-21.97	51312	22	1140	254
hsa-let-7c	pkp1	162	-20.52	162	-20.52	51386	22	2952	1457
hsa-let-7c	pla2g2f	161	-20.05	161	-20.05	51401	22	1985	1957
hsa-let-7c	plscr3	156	-26.66	156	-26.66	51511	22	651	183
hsa-let-7c	plxdc1	303	-40.94	152	-20.8	51516	22	1547	191 468
hsa-let-7c	pole	151	-22.4	151	-22.4	51602	22	7046	4641
hsa-let-7c	poll	152	-20.98	152	-20.98	51611	22	477	220
hsa-let-7c	polr2d	164	-22.64	164	-22.64	51623	22	1408	267
hsa-let-7c	potee	159	-22.88	159	-22.88	51672	22	2162	1420
hsa-let-7c	ppp2r1b	163	-21.76	163	-21.76	51795	22	1879	648
hsa-let-7c	ppt2	150	-21.13	150	-21.13	51828	22	725	196
hsa-let-7c	prdm11	155	-20.14	155	-20.14	51874	22	179	47
hsa-let-7c	prpf38b	160	-20.67	160	-20.67	51988	22	1783	646
hsa-let-7c	prss22	160	-20.46	160	-20.46	52048	22	366	100
hsa-let-7c	prtg	155	-20.4	155	-20.4	52068	22	8460	397
hsa-let-7c	psors1c2	296	-42.15	152	-22.12	52151	22	417	226 252
hsa-let-7c	ptafr	147	-21.27	147	-21.27	52159	22	2827	109
hsa-let-7c	ptprk	166	-25.6	166	-25.6	52244	22	2452	1881
hsa-let-7c	rab11fip4	167	-21.41	167	-21.41	52335	22	6486	689
hsa-let-7c	rabl2a	164	-21.3	164	-21.3	52408	22	1541	388
hsa-let-7c	rbfa	150	-20.63	150	-20.63	52547	22	4496	1440
hsa-let-7c	rbm18	154	-20.68	154	-20.68	52563	22	2329	2045
hsa-let-7c	rfwd3	155	-24.03	155	-24.03	52713	22	2529	2329
hsa-let-7c	rgma	146	-21.26	146	-21.26	52733	22	2855	844
hsa-let-7c	rhd	169	-25.13	169	-25.13	52781	22	1521	391
hsa-let-7c	rhpn2	159	-23.06	159	-23.06	52805	22	1403	925
hsa-let-7c	rnf123	166	-22.39	166	-22.39	52888	22	2241	1987
hsa-let-7c	rnf165	158	-28.43	158	-28.43	52910	22	3723	1435
hsa-let-7c	rnf170	160	-24.27	160	-24.27	52916	22	2862	2737
hsa-let-7c	rnf20	162	-24.78	162	-24.78	52928	22	918	50
hsa-let-7c	rnf207	159	-21.15	159	-21.15	52929	22	2506	1107
hsa-let-7c	rp11-231c14.4	152	-22.06	152	-22.06	53058	22	590	430
hsa-let-7c	rpl37a	165	-24.91	165	-24.91	53266	22	2147	2061
hsa-let-7c	rpusd2	159	-23.12	159	-23.12	53346	22	198	122
hsa-let-7c	rttn	160	-22.11	160	-22.11	53418	22	4294	4034
hsa-let-7c	scrt2	153	-20.35	153	-20.35	53622	22	2075	1533
hsa-let-7c	scube3	155	-22.24	155	-22.24	53626	22	2127	1071
hsa-let-7c	sema4c	157	-21.22	157	-21.22	53709	22	910	54
hsa-let-7c	sema4g	151	-22.04	151	-22.04	53712	22	1353	1002
hsa-let-7c	sepn1	158	-20.48	158	-20.48	53731	22	2503	888
hsa-let-7c	serpinb9	155	-21.37	155	-21.37	53784	22	2897	2529
hsa-let-7c	sesn3	148	-22.04	148	-22.04	53803	22	7715	4679
hsa-let-7c	sfswap	159	-25.07	159	-25.07	53843	22	2130	315
hsa-let-7c	sgk494	164	-24.95	164	-24.95	53871	22	3056	737
hsa-let-7c	siglec5	156	-24.39	156	-24.39	53975	22	300	239
hsa-let-7c	slc10a2	150	-24.95	150	-24.95	54038	22	2133	676
hsa-let-7c	slc25a26	155	-24.11	155	-24.11	54153	22	3772	1090
hsa-let-7c	slc25a32	162	-21.46	162	-21.46	54160	22	353	183
hsa-let-7c	slc26a5	154	-20.82	154	-20.82	54186	22	1569	164
hsa-let-7c	slc45a4	141	-20.05	141	-20.05	54310	22	5025	1042
hsa-let-7c	slc6a1	151	-22.42	151	-22.42	54341	22	182	77
hsa-let-7c	slc6a13	146	-20.13	146	-20.13	54344	22	202	37
hsa-let-7c	slc6a14	159	-20.83	159	-20.83	54345	22	2504	1844
hsa-let-7c	slc7a6	159	-23.47	159	-23.47	54369	22	4190	287
hsa-let-7c	slk	147	-21.15	147	-21.15	54421	22	3513	2853
hsa-let-7c	smarcc1	157	-24.33	157	-24.33	54451	22	150	11
hsa-let-7c	snn	154	-21.27	154	-21.27	54529	22	2833	1999
hsa-let-7c	snx13	160	-22.43	160	-22.43	54565	22	1680	457
hsa-let-7c	snx25	156	-22.35	156	-22.35	54577	22	1440	426
hsa-let-7c	sp8	146	-24.73	146	-24.73	54651	22	2006	1006
hsa-let-7c	spag16	162	-20.11	162	-20.11	54663	22	4527	1831
hsa-let-7c	ssx4b	151	-22.96	151	-22.96	54918	22	561	239
hsa-let-7c	ssx7	151	-22.96	151	-22.96	54921	22	585	270
hsa-let-7c	ssx9	151	-22.96	151	-22.96	54922	22	600	268
hsa-let-7c	st7l	151	-20.83	151	-20.83	54943	22	254	64
hsa-let-7c	steap2	151	-20.67	151	-20.67	54995	22	2652	996
hsa-let-7c	steap3	150	-21.65	150	-21.65	54996	22	2204	1956
hsa-let-7c	suox	162	-20.48	162	-20.48	55113	22	498	380
hsa-let-7c	taf9b	154	-23.34	154	-23.34	55256	22	1862	1723
hsa-let-7c	tbc1d12	148	-20.24	148	-20.24	55315	22	2834	1223
hsa-let-7c	tceb3b	161	-22.25	161	-22.25	55401	22	431	167
hsa-let-7c	tekt4p2	152	-23.07	152	-23.07	55474	22	1137	293
hsa-let-7c	tfcp2l1	155	-20.4	155	-20.4	55520	22	750	578
hsa-let-7c	tgoln2	158	-21.14	158	-21.14	55560	22	494	177
hsa-let-7c	thg1l	151	-21.84	151	-21.84	55585	22	523	26
hsa-let-7c	tirap	144	-20.23	144	-20.23	55655	22	273	133
hsa-let-7c	tmbim6	159	-21.05	159	-21.05	55710	22	147	91
hsa-let-7c	tmem220	159	-20.12	159	-20.12	55873	22	2158	610
hsa-let-7c	tmem30a	172	-28.48	172	-28.48	55890	22	3169	2863
hsa-let-7c	tnfaip8l1	171	-28.02	171	-28.02	56014	22	3138	2142
hsa-let-7c	tnfrsf1b	151	-23.15	151	-23.15	56031	22	2208	1245
hsa-let-7c	tnfsf9	151	-20.9	151	-20.9	56049	22	862	76
hsa-let-7c	tor1aip2	153	-26.42	153	-26.42	56112	22	6104	1996
hsa-let-7c	tox4	159	-20.36	159	-20.36	56119	22	2551	1294
hsa-let-7c	tp53inp2	160	-20.06	160	-20.06	56128	22	3132	300
hsa-let-7c	tpk1	149	-20.07	149	-20.07	56145	22	1707	503
hsa-let-7c	trank1	151	-20.9	151	-20.9	56197	22	1455	644
hsa-let-7c	trim13	165	-24.86	165	-24.86	56234	22	1167	429
hsa-let-7c	trim67	314	-44.68	157	-23.64	56290	22	6116	1687 4599
hsa-let-7c	tspan18	171	-22.42	171	-22.42	56392	22	2154	1112
hsa-let-7c	tspyl5	156	-21.12	156	-21.12	56417	22	3102	6
hsa-let-7c	ttc17	161	-22.11	161	-22.11	56440	22	723	360
hsa-let-7c	ttl	145	-20.02	145	-20.02	56480	22	3855	2619
hsa-let-7c	ttll4	154	-20.67	154	-20.67	56488	22	390	116
hsa-let-7c	usp35	157	-26.05	157	-26.05	56827	22	2661	1390
hsa-let-7c	usp49	152	-20.93	152	-20.93	56842	22	323	20
hsa-let-7c	utp6	171	-24.3	171	-24.3	56865	22	2455	1958
hsa-let-7c	vsig4	160	-23.04	160	-23.04	56991	22	1097	637
hsa-let-7c	wdr31	153	-20.76	153	-20.76	57062	22	1880	591
hsa-let-7c	wnt7a	148	-20.98	148	-20.98	57172	22	2686	2597
hsa-let-7c	xkr8	308	-46.86	161	-26.35	57222	22	896	764 324
hsa-let-7c	ybx2	151	-20.63	151	-20.63	57258	22	431	340
hsa-let-7c	yipf3	160	-20.54	160	-20.54	57267	22	416	8
hsa-let-7c	yod1	169	-25.45	169	-25.45	57276	22	5171	15
hsa-let-7c	zbtb39	156	-21.25	156	-21.25	57330	22	3945	1341
hsa-let-7c	zbtb5	145	-21.53	145	-21.53	57342	22	2404	2054
hsa-let-7c	zbtb8os	155	-20.69	155	-20.69	57349	22	1042	542
hsa-let-7c	zcchc9	167	-23.56	167	-23.56	57386	22	635	11
hsa-let-7c	zdhhc24	159	-21.1	159	-21.1	57407	22	973	96
hsa-let-7c	zfp112	163	-23.5	163	-23.5	57431	22	4155	1696
hsa-let-7c	znf202	149	-21.93	149	-21.93	57557	22	1217	243
hsa-let-7c	znf24	158	-21.02	158	-21.02	57585	22	5020	4799
hsa-let-7c	znf248	151	-21.34	151	-21.34	57586	22	2850	1125
hsa-let-7c	znf275	155	-20.58	155	-20.58	57605	22	4951	3417
hsa-let-7c	znf280b	164	-25.86	164	-25.86	57610	22	2443	1894
hsa-let-7c	znf341	327	-52.23	170	-27.14	57650	22	2901	2779 91
hsa-let-7c	znf362	155	-23.51	155	-23.51	57661	22	1673	772
hsa-let-7c	znf557	164	-22.96	164	-22.96	57782	22	4224	2067
hsa-let-7c	znf587	175	-28.22	175	-28.22	57813	22	662	91
hsa-let-7c	znf623	164	-20.34	164	-20.34	57840	22	4047	575
hsa-let-7c	znf662	146	-20.01	146	-20.01	57864	22	3979	2223
hsa-let-7c	znf689	159	-21.63	159	-21.63	57887	22	883	475
hsa-let-7c	znf697	156	-20.12	156	-20.12	57893	22	3283	2222
hsa-let-7c	znf737	155	-22.27	155	-22.27	57923	22	6599	543
hsa-let-7c	znf738	159	-20.52	159	-20.52	57924	22	639	32
hsa-let-7c	znf792	148	-22.27	148	-22.27	57962	22	1602	1463
hsa-let-7c	znf814	169	-25.13	169	-25.13	57974	22	3443	2930
hsa-let-7c	znf862	153	-21.6	153	-21.6	57994	22	3195	526
hsa-let-7g-5p	ac006486.1	150	-22.03	150	-22.03	58196	22	1667	1009
hsa-let-7g-5p	ac103810.2	164	-21.03	164	-21.03	58370	22	741	413
hsa-let-7g-5p	ac174470.1	151	-20.17	151	-20.17	58439	22	1859	777
hsa-let-7g-5p	actg2	146	-22.42	146	-22.42	58538	22	1296	614
hsa-let-7g-5p	adamts15	156	-21.6	156	-21.6	58602	22	2816	1171
hsa-let-7g-5p	adck5	159	-20.25	159	-20.25	58634	22	1587	933
hsa-let-7g-5p	adipoq	160	-21.12	160	-21.12	58660	22	3759	3340
hsa-let-7g-5p	adrb1	158	-21.21	158	-21.21	58683	22	1342	691
hsa-let-7g-5p	ankrd49	164	-20.1	164	-20.1	59114	22	1051	642
hsa-let-7g-5p	arhgap8	154	-20.09	154	-20.09	59359	22	111	12
hsa-let-7g-5p	arhgef38	154	-20.02	154	-20.02	59381	22	2976	33
hsa-let-7g-5p	arih2	159	-20.78	159	-20.78	59399	22	1616	348
hsa-let-7g-5p	arl4d	150	-23.14	150	-23.14	59415	22	797	252
hsa-let-7g-5p	atp8b4	165	-21.24	165	-21.24	59683	22	1956	1228
hsa-let-7g-5p	bag1	160	-21.39	160	-21.39	59776	22	2740	2297
hsa-let-7g-5p	c16orf72	164	-21.3	164	-21.3	60341	22	4728	3114
hsa-let-7g-5p	c1orf226	152	-21.53	152	-21.53	60564	22	3127	2422
hsa-let-7g-5p	c7orf74	160	-23.61	160	-23.61	60962	22	3424	327
hsa-let-7g-5p	cacnb4	161	-22.7	161	-22.7	61125	22	6343	3626
hsa-let-7g-5p	cd80	164	-21.85	164	-21.85	61619	22	307	111
hsa-let-7g-5p	cd86	174	-22.55	174	-22.55	61624	22	794	419
hsa-let-7g-5p	cdc25b	159	-21.26	159	-21.26	61644	22	1154	4
hsa-let-7g-5p	cnih4	175	-20.28	175	-20.28	62211	22	3630	641
hsa-let-7g-5p	coil	154	-20.75	154	-20.75	62275	22	869	123
hsa-let-7g-5p	col17a1	147	-20.51	147	-20.51	62284	22	3581	1882
hsa-let-7g-5p	coro1c	158	-21.7	158	-21.7	62366	22	662	114
hsa-let-7g-5p	cramp1l	158	-21.47	158	-21.47	62470	22	4959	456
hsa-let-7g-5p	dcaf6	154	-20.5	154	-20.5	62963	22	1145	464
hsa-let-7g-5p	ddx19a	163	-20.02	163	-20.02	63034	22	343	105
hsa-let-7g-5p	ddx19b	163	-20.02	163	-20.02	63035	22	180	105
hsa-let-7g-5p	dnah10	160	-23.61	160	-23.61	63289	22	1943	964
hsa-let-7g-5p	dusp16	167	-26.79	167	-26.79	63508	22	1476	422
hsa-let-7g-5p	dusp2	161	-24.41	161	-24.41	63511	22	657	93
hsa-let-7g-5p	eif2s2	156	-21.04	156	-21.04	63716	22	1432	580
hsa-let-7g-5p	fam118a	158	-21.98	158	-21.98	64130	22	356	229
hsa-let-7g-5p	fam84b	152	-21.44	152	-21.44	64410	22	4015	708
hsa-let-7g-5p	faslg	150	-20.67	150	-20.67	64452	22	857	338
hsa-let-7g-5p	fastk	149	-22.5	149	-22.5	64454	22	1390	252
hsa-let-7g-5p	fbn1	159	-20.82	159	-20.82	64472	22	4523	1767
hsa-let-7g-5p	fnip1	161	-22.14	161	-22.14	64741	22	2970	1196
hsa-let-7g-5p	gan	159	-20.75	159	-20.75	65013	22	2739	1124
hsa-let-7g-5p	gcnt4	161	-20.72	161	-20.72	65087	22	1212	506
hsa-let-7g-5p	gdap2	161	-21.82	161	-21.82	65094	22	1154	833
hsa-let-7g-5p	gpr156	162	-24.21	162	-24.21	65447	22	3895	1699
hsa-let-7g-5p	hbegf	161	-24.79	161	-24.79	65770	22	396	22
hsa-let-7g-5p	hist2h2bf	149	-20.95	149	-20.95	65977	22	544	258
hsa-let-7g-5p	igf2bp1	330	-44.22	166	-23.87	66390	22	6206	1616 4255
hsa-let-7g-5p	il13	170	-27.78	170	-27.78	66461	22	828	550
hsa-let-7g-5p	insl4	164	-25.54	164	-25.54	66600	22	1427	896
hsa-let-7g-5p	irf5	159	-20.9	159	-20.9	66668	22	570	85
hsa-let-7g-5p	irgq	159	-22.51	159	-22.51	66676	22	7657	5177
hsa-let-7g-5p	itga2b	150	-23.85	150	-23.85	66712	22	325	125
hsa-let-7g-5p	kcnk9	164	-20.22	164	-20.22	66915	22	2102	464
hsa-let-7g-5p	kdm6a	166	-22.31	166	-22.31	66980	22	2201	1092
hsa-let-7g-5p	krt82	161	-21.41	161	-21.41	67343	22	1044	909
hsa-let-7g-5p	leprel2	147	-21.49	147	-21.49	67586	22	1716	943
hsa-let-7g-5p	limd2	147	-20.22	147	-20.22	67656	22	2662	815
hsa-let-7g-5p	lor	159	-21.81	159	-21.81	67735	22	164	111
hsa-let-7g-5p	lrig2	158	-21.77	158	-21.77	67784	22	1101	42
hsa-let-7g-5p	lrrc23	159	-20.27	159	-20.27	67818	22	1061	15
hsa-let-7g-5p	map3k1	155	-21.45	155	-21.45	68094	22	2472	2138
hsa-let-7g-5p	mdh2	155	-20.99	155	-20.99	68270	22	1096	231
hsa-let-7g-5p	mecp2	161	-21.24	161	-21.24	68284	22	8481	3357
hsa-let-7g-5p	muc4	148	-22.87	148	-22.87	68857	22	3078	2965
hsa-let-7g-5p	mycbpap	160	-22.52	160	-22.52	68899	22	460	370
hsa-let-7g-5p	nkd1	160	-20.31	160	-20.31	69340	22	2955	412
hsa-let-7g-5p	nlrc3	155	-23.19	155	-23.19	69368	22	2787	1076
hsa-let-7g-5p	nr6a1	157	-21.19	157	-21.19	69536	22	5096	370
hsa-let-7g-5p	nynrin	151	-20.12	151	-20.12	69698	22	1842	899
hsa-let-7g-5p	onecut2	165	-24.46	165	-24.46	69771	22	14575	8101
hsa-let-7g-5p	p4ha2	147	-20.08	147	-20.08	70108	22	871	405
hsa-let-7g-5p	pbx2	151	-21.17	151	-21.17	70252	22	680	598
hsa-let-7g-5p	pcdh19	168	-21.95	168	-21.95	70273	22	4633	1926
hsa-let-7g-5p	pdxdc1	152	-20.72	152	-20.72	70449	22	340	295
hsa-let-7g-5p	pgap2	160	-21.86	160	-21.86	70530	22	149	88
hsa-let-7g-5p	pigu	154	-23.53	154	-23.53	70655	22	197	86
hsa-let-7g-5p	pik3ca	151	-21.21	151	-21.21	70668	22	5729	4099
hsa-let-7g-5p	pkia	146	-22.41	146	-22.41	70728	22	277	161
hsa-let-7g-5p	pla2g3	151	-20.12	151	-20.12	70755	22	914	670
hsa-let-7g-5p	plxna2	159	-24.27	159	-24.27	70872	22	5001	3237
hsa-let-7g-5p	pop1	157	-21.5	157	-21.5	71013	22	1563	1006
hsa-let-7g-5p	potee	153	-20.83	153	-20.83	71025	22	2162	1420
hsa-let-7g-5p	prdm11	158	-21.3	158	-21.3	71227	22	179	47
hsa-let-7g-5p	prdm5	158	-20.07	158	-20.07	71235	22	496	143
hsa-let-7g-5p	prr5-arhgap8	154	-20.09	154	-20.09	71379	22	76	12
hsa-let-7g-5p	prtg	167	-21.33	167	-21.33	71421	22	8460	397
hsa-let-7g-5p	ptprk	156	-21.87	156	-21.87	71597	22	2452	1882
hsa-let-7g-5p	qars	151	-20.06	151	-20.06	71663	22	97	1
hsa-let-7g-5p	rab40c	155	-20.34	155	-20.34	71734	22	1649	1164
hsa-let-7g-5p	rasl10a	145	-20.92	145	-20.92	71872	22	926	397
hsa-let-7g-5p	rasl10b	160	-20.41	160	-20.41	71873	22	2216	1232
hsa-let-7g-5p	rg9mtd2	170	-22.51	170	-22.51	72078	22	2379	2152
hsa-let-7g-5p	rgs16	165	-20.16	165	-20.16	72105	22	1669	1479
hsa-let-7g-5p	rin1	154	-20.96	154	-20.96	72180	22	1613	1270
hsa-let-7g-5p	rnf114	159	-22.48	159	-22.48	72237	22	1751	1316
hsa-let-7g-5p	rnf165	151	-20.35	151	-20.35	72263	22	3723	1438
hsa-let-7g-5p	rnf170	164	-21.53	164	-21.53	72269	22	2862	2737
hsa-let-7g-5p	rnft1	150	-21.39	150	-21.39	72312	22	403	309
hsa-let-7g-5p	rpusd2	163	-20.14	163	-20.14	72699	22	198	122
hsa-let-7g-5p	rttn	156	-20.4	156	-20.4	72771	22	4294	4033
hsa-let-7g-5p	sema4c	154	-21.16	154	-21.16	73062	22	910	50
hsa-let-7g-5p	sfswap	155	-20.6	155	-20.6	73196	22	2130	312
hsa-let-7g-5p	slc10a2	148	-20.13	148	-20.13	73391	22	2133	676
hsa-let-7g-5p	slc41a2	160	-20.24	160	-20.24	73650	22	2599	1056
hsa-let-7g-5p	smcr7l	154	-20.08	154	-20.08	73821	22	2916	217
hsa-let-7g-5p	snn	153	-22.01	153	-22.01	73882	22	2833	2000
hsa-let-7g-5p	sntn	150	-20.35	150	-20.35	73910	22	3396	2735
hsa-let-7g-5p	snx13	164	-20.72	164	-20.72	73918	22	1680	457
hsa-let-7g-5p	spag16	166	-20.55	166	-20.55	74016	22	4527	1831
hsa-let-7g-5p	tfcp2l1	156	-20.06	156	-20.06	74873	22	750	583
hsa-let-7g-5p	thg1l	157	-20.19	157	-20.19	74938	22	523	29
hsa-let-7g-5p	tmem167a	152	-20.99	152	-20.99	75164	22	4238	3463
hsa-let-7g-5p	tmem30a	168	-21.65	168	-21.65	75243	22	3169	2863
hsa-let-7g-5p	tmtc4	172	-20.34	172	-20.34	75353	22	133	68
hsa-let-7g-5p	tnfsf9	149	-20.55	149	-20.55	75402	22	862	78
hsa-let-7g-5p	tor1aip2	148	-20.69	148	-20.69	75465	22	6104	1996
hsa-let-7g-5p	trank1	148	-20.17	148	-20.17	75550	22	1455	643
hsa-let-7g-5p	tshr	156	-22.19	156	-22.19	75725	22	462	146
hsa-let-7g-5p	tspyl5	159	-22.79	159	-22.79	75770	22	3102	1
hsa-let-7g-5p	ttc14	157	-21.84	157	-21.84	75790	22	6457	5704
hsa-let-7g-5p	ttc31	142	-21.63	142	-21.63	75809	22	1082	956
hsa-let-7g-5p	ttl	156	-21.22	156	-21.22	75833	22	3855	2619
hsa-let-7g-5p	usp42	151	-21.39	151	-21.39	76188	22	4337	1956
hsa-let-7g-5p	wnt9a	148	-20.21	148	-20.21	76529	22	2862	2728
hsa-let-7g-5p	yod1	161	-22.73	161	-22.73	76629	22	5171	15
hsa-let-7g-5p	zbp1	154	-23.79	154	-23.79	76664	22	195	119
hsa-let-7g-5p	zcchc9	167	-21.17	167	-21.17	76739	22	635	11
hsa-let-7g-5p	znf202	151	-20.01	151	-20.01	76910	22	1217	242
hsa-let-7g-5p	znf24	153	-20.02	153	-20.02	76938	22	5020	4795
hsa-let-7g-5p	znf275	150	-23	150	-23	76958	22	4951	3413
hsa-let-7g-5p	znf280b	164	-21.28	164	-21.28	76963	22	2443	1894
hsa-let-7g-5p	znf341	173	-26.83	173	-26.83	77003	22	2901	2780
hsa-let-7g-5p	znf410	153	-20.92	153	-20.92	77034	22	970	219
hsa-let-7g-5p	znf557	164	-20.44	164	-20.44	77135	22	4224	2067
hsa-let-7g-5p	znf689	154	-20.48	154	-20.48	77240	22	883	471
hsa-let-7g-5p	znf862	160	-22.08	160	-22.08	77347	22	3195	525
hsa-let-7a-5p	abca2	150	-21.25	150	-21.25	77446	22	5018	2282
hsa-let-7a-5p	abt1	159	-23.2	159	-23.2	77518	22	1405	33
hsa-let-7a-5p	ac090699.1	174	-25.21	174	-25.21	77690	22	2176	1023
hsa-let-7a-5p	ac105020.1	307	-41.78	155	-21.74	77727	22	1875	271 70
hsa-let-7a-5p	ac112512.1	161	-21.2	161	-21.2	77745	22	689	571
hsa-let-7a-5p	ac174470.1	155	-23.99	155	-23.99	77792	22	1859	774
hsa-let-7a-5p	adamts14	154	-24.54	154	-24.54	77954	22	1588	1177
hsa-let-7a-5p	adamts15	160	-20.69	160	-20.69	77955	22	2816	1171
hsa-let-7a-5p	aen	146	-20.65	146	-20.65	78048	22	1988	1254
hsa-let-7a-5p	akna	145	-26.52	145	-26.52	78175	22	4728	1579
hsa-let-7a-5p	ammecr1l	163	-24.29	163	-24.29	78363	22	3457	825
hsa-let-7a-5p	amt	149	-20.09	149	-20.09	78373	22	761	346
hsa-let-7a-5p	ankrd43	155	-20.32	155	-20.32	78463	22	1525	618
hsa-let-7a-5p	arg2	154	-20.59	154	-20.59	78677	22	800	725
hsa-let-7a-5p	arhgap20	163	-20.4	163	-20.4	78689	22	2316	1568
hsa-let-7a-5p	arih2	160	-21.05	160	-21.05	78752	22	1616	348
hsa-let-7a-5p	arl17b	146	-20.01	146	-20.01	78762	22	1697	1518
hsa-let-7a-5p	arl4d	146	-22.46	146	-22.46	78768	22	797	250
hsa-let-7a-5p	asna1	155	-20.72	155	-20.72	78880	22	219	159
hsa-let-7a-5p	b3gnt7	315	-44.1	165	-22.89	79104	22	2239	1091 622
hsa-let-7a-5p	bcap29	171	-20.17	171	-20.17	79179	22	687	344
hsa-let-7a-5p	brd8	160	-20.26	160	-20.26	79358	22	2713	401
hsa-let-7a-5p	c17orf56	150	-22.54	150	-22.54	79730	22	649	109
hsa-let-7a-5p	c18orf21	160	-23.34	160	-23.34	79765	22	272	150
hsa-let-7a-5p	c20orf54	159	-20.56	159	-20.56	79990	22	1570	1017
hsa-let-7a-5p	c2cd4a	163	-23.02	163	-23.02	80042	22	2187	1652
hsa-let-7a-5p	cacnb4	165	-21.47	165	-21.47	80478	22	6343	3626
hsa-let-7a-5p	ccdc7	160	-22.5	160	-22.5	80771	22	3186	2832
hsa-let-7a-5p	cd80	168	-25.17	168	-25.17	80972	22	307	111
hsa-let-7a-5p	cdc25b	159	-22.83	159	-22.83	80997	22	1154	4
hsa-let-7a-5p	cdc34	168	-25.43	168	-25.43	81001	22	532	54
hsa-let-7a-5p	cdhr1	153	-20.04	153	-20.04	81053	22	2742	968
hsa-let-7a-5p	cdkal1	158	-22.5	158	-22.5	81086	22	1365	1062
hsa-let-7a-5p	cenpp	162	-23.59	162	-23.59	81177	22	7384	1176
hsa-let-7a-5p	cmtm6	157	-20.84	157	-20.84	81546	22	2648	1954
hsa-let-7a-5p	cntrl	157	-20.75	157	-20.75	81612	22	422	29
hsa-let-7a-5p	col27a1	167	-22.04	167	-22.04	81648	22	3873	2421
hsa-let-7a-5p	col4a6	153	-20.74	153	-20.74	81659	22	955	253
hsa-let-7a-5p	coro1c	162	-23.27	162	-23.27	81719	22	662	114
hsa-let-7a-5p	cpeb1	157	-20.37	157	-20.37	81764	22	1388	1275
hsa-let-7a-5p	cttnbp2	151	-20.87	151	-20.87	82070	22	3580	1238
hsa-let-7a-5p	dars2	152	-21.95	152	-21.95	82279	22	841	617
hsa-let-7a-5p	dsc3	171	-22.53	171	-22.53	82812	22	4303	2771
hsa-let-7a-5p	dusp16	166	-28.77	166	-28.77	82861	22	1476	422
hsa-let-7a-5p	dusp2	154	-21.56	154	-21.56	82864	22	657	91
hsa-let-7a-5p	eef2k	165	-20.49	165	-20.49	82985	22	2637	1047
hsa-let-7a-5p	eif2s2	155	-20.25	155	-20.25	83069	22	1432	580
hsa-let-7a-5p	erap2	170	-20.13	170	-20.13	83268	22	1685	498
hsa-let-7a-5p	erp44	156	-21.15	156	-21.15	83307	22	3433	2959
hsa-let-7a-5p	fam103a1	151	-21.11	151	-21.11	83454	22	990	192
hsa-let-7a-5p	fam104a	161	-20.5	161	-20.5	83455	22	2176	478
hsa-let-7a-5p	fam123c	163	-23.02	163	-23.02	83494	22	3476	1910
hsa-let-7a-5p	fam78b	157	-20.09	157	-20.09	83746	22	1381	531
hsa-let-7a-5p	fam84b	156	-23.79	156	-23.79	83763	22	4015	708
hsa-let-7a-5p	faslg	154	-21.1	154	-21.1	83805	22	857	338
hsa-let-7a-5p	fastk	149	-20.71	149	-20.71	83807	22	1390	252
hsa-let-7a-5p	fbxw4	148	-21.27	148	-21.27	83890	22	624	544
hsa-let-7a-5p	fgf11	156	-20.84	156	-20.84	83962	22	1791	1176
hsa-let-7a-5p	fmo4	162	-23.48	162	-23.48	84074	22	245	188
hsa-let-7a-5p	fnip1	172	-26.23	172	-26.23	84094	22	2970	1196
hsa-let-7a-5p	frmd4b	151	-20.44	151	-20.44	84177	22	1866	1095
hsa-let-7a-5p	gabrg2	164	-20.17	164	-20.17	84300	22	1683	977
hsa-let-7a-5p	gan	159	-20.6	159	-20.6	84366	22	2739	1124
hsa-let-7a-5p	gdap2	172	-25.78	172	-25.78	84447	22	1154	833
hsa-let-7a-5p	gimap1	163	-21.76	163	-21.76	84521	22	3359	2071
hsa-let-7a-5p	gjb4	171	-24.11	171	-24.11	84549	22	1669	1163
hsa-let-7a-5p	gjc1	153	-20.3	153	-20.3	84553	22	6179	5854
hsa-let-7a-5p	gpr156	158	-20.39	158	-20.39	84800	22	3895	1699
hsa-let-7a-5p	gyg2	160	-21.24	160	-21.24	85045	22	1597	812
hsa-let-7a-5p	hbegf	153	-20.57	153	-20.57	85123	22	396	22
hsa-let-7a-5p	hic2	154	-20.26	154	-20.26	85252	22	4720	1145
hsa-let-7a-5p	hmga2	152	-20.28	152	-20.28	85382	22	317	207
hsa-let-7a-5p	hoxb13	150	-22.67	150	-22.67	85460	22	2027	1261
hsa-let-7a-5p	igdcc4	169	-23.49	169	-23.49	85738	22	2522	830
hsa-let-7a-5p	igf1	166	-21.38	166	-21.38	85739	22	6674	1330
hsa-let-7a-5p	igf2bp1	154	-20.88	154	-20.88	85743	22	6206	1616
hsa-let-7a-5p	il13	162	-26.87	162	-26.87	85814	22	828	552
hsa-let-7a-5p	insl4	158	-23.61	158	-23.61	85953	22	1427	892
hsa-let-7a-5p	ints2	148	-20.19	148	-20.19	85963	22	2190	1596
hsa-let-7a-5p	irs2	151	-20.36	151	-20.36	86031	22	2467	435
hsa-let-7a-5p	isx	168	-21.67	168	-21.67	86054	22	4344	2665
hsa-let-7a-5p	itga7	160	-21.65	160	-21.65	86070	22	393	329
hsa-let-7a-5p	kdm6a	158	-20.1	158	-20.1	86333	22	2201	1092
hsa-let-7a-5p	khdc1l	168	-24.47	168	-24.47	86341	22	884	93
hsa-let-7a-5p	kiaa1244	149	-20.27	149	-20.27	86410	22	8177	7225
hsa-let-7a-5p	lcn6	156	-20.18	156	-20.18	86894	22	1958	404
hsa-let-7a-5p	ldb2	156	-21.95	156	-21.95	86904	22	1016	379
hsa-let-7a-5p	leprel2	146	-21.62	146	-21.62	86939	22	1716	942
hsa-let-7a-5p	limd2	152	-22.2	152	-22.2	87009	22	2662	815
hsa-let-7a-5p	lin28a	154	-24.38	154	-24.38	87016	22	3264	886
hsa-let-7a-5p	lin28b	151	-20.47	151	-20.47	87017	22	4549	2638
hsa-let-7a-5p	lrig2	162	-22.7	162	-22.7	87137	22	1101	42
hsa-let-7a-5p	lrrc10	151	-20.63	151	-20.63	87160	22	1434	1086
hsa-let-7a-5p	map3k1	159	-23.11	159	-23.11	87447	22	2472	2135
hsa-let-7a-5p	mgat3	162	-21.26	162	-21.26	87770	22	3245	2045
hsa-let-7a-5p	mib1	166	-21.49	166	-21.49	87787	22	6291	2298
hsa-let-7a-5p	mobkl2b	161	-20.18	161	-20.18	87911	22	5378	1636
hsa-let-7a-5p	muc4	156	-23.98	156	-23.98	88210	22	3078	2965
hsa-let-7a-5p	mycbpap	148	-20.14	148	-20.14	88252	22	460	370
hsa-let-7a-5p	myo1f	153	-20.16	153	-20.16	88307	22	416	250
hsa-let-7a-5p	n4bp1	162	-21.31	162	-21.31	88343	22	4176	2136
hsa-let-7a-5p	nat14	162	-20.64	162	-20.64	88416	22	612	256
hsa-let-7a-5p	nat8l	162	-20.11	162	-20.11	88420	22	4961	2519
hsa-let-7a-5p	ndufa4	163	-23.02	163	-23.02	88517	22	1685	720
hsa-let-7a-5p	nhlrc2	167	-23.29	167	-23.29	88656	22	8658	1736
hsa-let-7a-5p	nkd1	165	-20.31	165	-20.31	88693	22	2955	414
hsa-let-7a-5p	nlrc3	151	-20.32	151	-20.32	88721	22	2787	1076
hsa-let-7a-5p	nom1	167	-23.29	167	-23.29	88780	22	3479	777
hsa-let-7a-5p	ntn5	158	-23.67	158	-23.67	88957	22	268	51
hsa-let-7a-5p	olfm4	168	-21.66	168	-21.66	89111	22	1286	694
hsa-let-7a-5p	onecut2	161	-22.47	161	-22.47	89124	22	14575	8101
hsa-let-7a-5p	pbrm1	147	-21.84	147	-21.84	89603	22	2192	1222
hsa-let-7a-5p	pdss1	155	-20.4	155	-20.4	89799	22	421	221
hsa-let-7a-5p	pgap2	165	-24.37	165	-24.37	89883	22	149	90
hsa-let-7a-5p	pgpep1	163	-23.02	163	-23.02	89908	22	6370	1831
hsa-let-7a-5p	pias4	160	-20.67	160	-20.67	89985	22	1510	759
hsa-let-7a-5p	pla2g2f	161	-20.05	161	-20.05	90107	22	1985	1957
hsa-let-7a-5p	pla2g3	154	-20.14	154	-20.14	90108	22	914	672
hsa-let-7a-5p	plekhg4	151	-20.34	151	-20.34	90178	22	691	84
hsa-let-7a-5p	plekhg7	157	-20.16	157	-20.16	90182	22	2260	434
hsa-let-7a-5p	plscr3	156	-20.04	156	-20.04	90217	22	651	183
hsa-let-7a-5p	poll	152	-20.94	152	-20.94	90317	22	477	220
hsa-let-7a-5p	potee	159	-21.6	159	-21.6	90378	22	2162	1420
hsa-let-7a-5p	ptprk	164	-25.81	164	-25.81	90950	22	2452	1882
hsa-let-7a-5p	qars	142	-20.45	142	-20.45	91016	22	97	1
hsa-let-7a-5p	rab40c	152	-21.69	152	-21.69	91087	22	1649	1164
hsa-let-7a-5p	rhd	167	-23.29	167	-23.29	91487	22	1521	392
hsa-let-7a-5p	rnf165	158	-23.47	158	-23.47	91616	22	3723	1437
hsa-let-7a-5p	rnf170	164	-24.96	164	-24.96	91622	22	2862	2737
hsa-let-7a-5p	rpl37a	163	-23.02	163	-23.02	91972	22	2147	2062
hsa-let-7a-5p	rpusd2	163	-21.94	163	-21.94	92052	22	198	122
hsa-let-7a-5p	scn5a	147	-20.75	147	-20.75	92308	22	2259	1598
hsa-let-7a-5p	sema4c	155	-20.3	155	-20.3	92415	22	910	50
hsa-let-7a-5p	serf2	155	-20.35	155	-20.35	92459	22	1879	1046
hsa-let-7a-5p	sesn3	146	-20.61	146	-20.61	92509	22	7715	4680
hsa-let-7a-5p	sfswap	159	-25.05	159	-25.05	92549	22	2130	315
hsa-let-7a-5p	slc22a3	159	-21.16	159	-21.16	92826	22	3926	2839
hsa-let-7a-5p	slc25a26	151	-20.3	151	-20.3	92859	22	3772	1090
hsa-let-7a-5p	slc25a32	166	-21.14	166	-21.14	92866	22	353	183
hsa-let-7a-5p	snn	153	-21.4	153	-21.4	93235	22	2833	2000
hsa-let-7a-5p	snx13	164	-23.12	164	-23.12	93271	22	1680	457
hsa-let-7a-5p	socs1	157	-20.03	157	-20.03	93300	22	438	260
hsa-let-7a-5p	spag16	166	-21.31	166	-21.31	93369	22	4527	1831
hsa-let-7a-5p	suox	166	-20.16	166	-20.16	93819	22	498	380
hsa-let-7a-5p	tbc1d12	148	-20.34	148	-20.34	94021	22	2834	1223
hsa-let-7a-5p	tceb3b	157	-20.24	157	-20.24	94107	22	431	167
hsa-let-7a-5p	tfcp2l1	159	-21.09	159	-21.09	94226	22	750	578
hsa-let-7a-5p	tgoln2	162	-22	162	-22	94266	22	494	177
hsa-let-7a-5p	tirap	148	-21.2	148	-21.2	94361	22	273	133
hsa-let-7a-5p	tmem30a	172	-26.25	172	-26.25	94596	22	3169	2863
hsa-let-7a-5p	tnfaip8l1	166	-26.46	166	-26.46	94720	22	3138	2141
hsa-let-7a-5p	tnfsf9	149	-21.07	149	-21.07	94755	22	862	78
hsa-let-7a-5p	tor1aip2	151	-21.31	151	-21.31	94818	22	6104	1996
hsa-let-7a-5p	tox4	159	-20.36	159	-20.36	94825	22	2551	1292
hsa-let-7a-5p	tpk1	153	-20.76	153	-20.76	94851	22	1707	503
hsa-let-7a-5p	trank1	151	-20.13	151	-20.13	94903	22	1455	644
hsa-let-7a-5p	trim13	163	-23.02	163	-23.02	94940	22	1167	430
hsa-let-7a-5p	tshr	152	-20.2	152	-20.2	95078	22	462	146
hsa-let-7a-5p	tspan18	166	-21.3	166	-21.3	95098	22	2154	1112
hsa-let-7a-5p	tspyl5	159	-23.46	159	-23.46	95123	22	3102	1
hsa-let-7a-5p	ttc14	160	-21.1	160	-21.1	95143	22	6457	5704
hsa-let-7a-5p	ttc17	160	-21.13	160	-21.13	95146	22	723	359
hsa-let-7a-5p	usp35	151	-21.09	151	-21.09	95533	22	2661	1389
hsa-let-7a-5p	utp6	166	-22.74	166	-22.74	95571	22	2455	1957
hsa-let-7a-5p	xkr8	158	-20.64	158	-20.64	95928	22	896	765
hsa-let-7a-5p	yod1	169	-27.22	169	-27.22	95982	22	5171	15
hsa-let-7a-5p	zbtb24	164	-20.39	164	-20.39	96027	22	3257	1917
hsa-let-7a-5p	zcchc9	171	-23.85	171	-23.85	96092	22	635	11
hsa-let-7a-5p	zfp112	157	-21.33	157	-21.33	96137	22	4155	1696
hsa-let-7a-5p	znf202	149	-22.06	149	-22.06	96263	22	1217	243
hsa-let-7a-5p	znf280b	168	-24.87	168	-24.87	96316	22	2443	1894
hsa-let-7a-5p	znf341	169	-26.97	169	-26.97	96356	22	2901	2780
hsa-let-7a-5p	znf557	168	-21.83	168	-21.83	96488	22	4224	2067
hsa-let-7a-5p	znf587	169	-23.98	169	-23.98	96519	22	662	91
hsa-let-7a-5p	znf689	154	-20.33	154	-20.33	96593	22	883	475
hsa-let-7a-5p	znf814	167	-22.67	167	-22.67	96680	22	3443	2931
hsa-miR-34c-5p	abcc8	154	-25.29	154	-25.29	96826	23	696	59
hsa-miR-34c-5p	abcf2	159	-23.08	159	-23.08	96834	23	1564	588
hsa-miR-34c-5p	abhd12	155	-24.59	155	-24.59	96844	23	631	272
hsa-miR-34c-5p	abl1	161	-21.59	161	-21.59	96862	23	1992	800
hsa-miR-34c-5p	ablim3	147	-20.86	147	-20.86	96866	23	2032	82
hsa-miR-34c-5p	ac008060.7	165	-28.25	165	-28.25	96919	23	1182	428
hsa-miR-34c-5p	ac010724.2	150	-21.17	150	-21.17	96945	23	2382	2204
hsa-miR-34c-5p	ac011295.1	150	-21.17	150	-21.17	96947	23	2382	2204
hsa-miR-34c-5p	ac011944.1	147	-20.9	147	-20.9	96958	23	1420	295
hsa-miR-34c-5p	ac016757.1	313	-45.66	159	-22.85	96971	23	1327	791 87
hsa-miR-34c-5p	ac073346.2	156	-22.4	156	-22.4	97020	23	538	351
hsa-miR-34c-5p	ac074389.6	152	-20.73	152	-20.73	97027	23	501	97
hsa-miR-34c-5p	ac093802.1	154	-20.26	154	-20.26	97066	23	3035	929
hsa-miR-34c-5p	ac127496.1	156	-25.21	156	-25.21	97116	23	403	141
hsa-miR-34c-5p	ac141586.1	148	-20.51	148	-20.51	97138	23	332	217
hsa-miR-34c-5p	acot11	164	-20.3	164	-20.3	97196	23	4463	231
hsa-miR-34c-5p	acox2	157	-23.25	157	-23.25	97206	23	545	155
hsa-miR-34c-5p	adamtsl4	143	-28.85	143	-28.85	97325	23	1267	1036
hsa-miR-34c-5p	adck5	146	-20.68	146	-20.68	97340	23	1587	601
hsa-miR-34c-5p	adh5	154	-20.09	154	-20.09	97360	23	649	227
hsa-miR-34c-5p	adra2b	152	-24.12	152	-24.12	97387	23	1838	768
hsa-miR-34c-5p	af131215.4	158	-25.47	158	-25.47	97406	23	599	267
hsa-miR-34c-5p	af131216.6	164	-26.03	164	-26.03	97409	23	5497	4921
hsa-miR-34c-5p	ahcyl2	154	-22.16	154	-22.16	97473	23	3165	475
hsa-miR-34c-5p	akna	157	-23.14	157	-23.14	97528	23	4728	1222
hsa-miR-34c-5p	al033381.1	154	-20.86	154	-20.86	97551	23	2766	1362
hsa-miR-34c-5p	al049840.1	160	-24.22	160	-24.22	97555	23	988	631
hsa-miR-34c-5p	al353597.1	146	-25.39	146	-25.39	97580	23	3011	2576
hsa-miR-34c-5p	al772363.1	153	-23.33	153	-23.33	97619	23	2590	604
hsa-miR-34c-5p	aldh5a1	147	-20.74	147	-20.74	97644	23	534	321
hsa-miR-34c-5p	als2cl	165	-21.88	165	-21.88	97692	23	5089	581
hsa-miR-34c-5p	amotl2	155	-21.66	155	-21.66	97721	23	1828	488
hsa-miR-34c-5p	angptl7	156	-26.37	156	-26.37	97756	23	958	602
hsa-miR-34c-5p	ano4	165	-21.48	165	-21.48	97846	23	314	178
hsa-miR-34c-5p	ap002478.1	155	-21.18	155	-21.18	97894	23	1124	399
hsa-miR-34c-5p	apba1	155	-20.69	155	-20.69	97925	23	1039	468
hsa-miR-34c-5p	aplnr	163	-21.87	163	-21.87	97948	23	2269	1720
hsa-miR-34c-5p	aqp8	160	-20.8	160	-20.8	98003	23	448	215
hsa-miR-34c-5p	arfgef1	149	-23.14	149	-23.14	98024	23	2043	832
hsa-miR-34c-5p	arhgef12	168	-24.23	168	-24.23	98074	23	3957	1253
hsa-miR-34c-5p	arid5a	154	-20.16	154	-20.16	98102	23	321	231
hsa-miR-34c-5p	arpp19	160	-20.7	160	-20.7	98162	23	4699	4193
hsa-miR-34c-5p	asphd2	169	-23.94	169	-23.94	98241	23	1809	779
hsa-miR-34c-5p	asxl2	170	-22.79	170	-22.79	98252	23	4341	2486
hsa-miR-34c-5p	atg2b	172	-26.2	172	-26.2	98282	23	4497	3699
hsa-miR-34c-5p	atp13a1	145	-21.86	145	-21.86	98311	23	219	3
hsa-miR-34c-5p	atp13a3	168	-26.44	168	-26.44	98313	23	3247	654
hsa-miR-34c-5p	atp6v1e1	149	-20.89	149	-20.89	98374	23	505	79
hsa-miR-34c-5p	atxn1l	166	-23.79	166	-23.79	98403	23	5518	998
hsa-miR-34c-5p	atxn7l3b	154	-20.16	154	-20.16	98412	23	3037	1532
hsa-miR-34c-5p	axl	161	-20.36	161	-20.36	98433	23	1861	29
hsa-miR-34c-5p	b4galt2	156	-26.16	156	-26.16	98465	23	720	273
hsa-miR-34c-5p	bai1	154	-21.35	154	-21.35	98490	23	1778	154
hsa-miR-34c-5p	bcas3	149	-20.45	149	-20.45	98538	23	712	431
hsa-miR-34c-5p	bckdk	150	-21.45	150	-21.45	98547	23	302	135
hsa-miR-34c-5p	bend7	307	-42.95	162	-22.34	98591	23	6170	1403 5720
hsa-miR-34c-5p	bloc1s3	149	-20.47	149	-20.47	98641	23	1894	880
hsa-miR-34c-5p	bmp1	151	-23.6	151	-23.6	98647	23	2592	2414
hsa-miR-34c-5p	bpi	145	-20.39	145	-20.39	98685	23	2458	1575
hsa-miR-34c-5p	brpf3	146	-22.79	146	-22.79	98728	23	1981	1406
hsa-miR-34c-5p	brwd1	156	-20.73	156	-20.73	98732	23	3067	1428
hsa-miR-34c-5p	bsn	162	-26.2	162	-26.2	98737	23	4060	736
hsa-miR-34c-5p	bysl	153	-20.02	153	-20.02	98791	23	539	313
hsa-miR-34c-5p	c10orf28	156	-23.24	156	-23.24	98825	23	736	493
hsa-miR-34c-5p	c10orf54	157	-24.26	157	-24.26	98833	23	3694	593
hsa-miR-34c-5p	c11orf21	158	-23.22	158	-23.22	98857	23	777	295
hsa-miR-34c-5p	c11orf68	155	-20.77	155	-20.77	98884	23	626	235
hsa-miR-34c-5p	c14orf132	146	-20.54	146	-20.54	98967	23	3014	2028
hsa-miR-34c-5p	c14orf182	151	-25.53	151	-25.53	98981	23	641	580
hsa-miR-34c-5p	c14orf33	167	-22.42	167	-22.42	98986	23	1004	425
hsa-miR-34c-5p	c15orf38	158	-20.54	158	-20.54	99007	23	1868	1002
hsa-miR-34c-5p	c15orf54	164	-21.93	164	-21.93	99018	23	2158	594
hsa-miR-34c-5p	c1qtnf8	142	-20.64	142	-20.64	99198	23	2373	1144
hsa-miR-34c-5p	c1orf109	157	-20.01	157	-20.01	99208	23	1553	338
hsa-miR-34c-5p	c1orf68	154	-21.17	154	-21.17	99291	23	155	9
hsa-miR-34c-5p	c1orf95	157	-22.88	157	-22.88	99301	23	7174	4977
hsa-miR-34c-5p	c20orf24	167	-22.28	167	-22.28	99334	23	613	72
hsa-miR-34c-5p	c21orf88	159	-28.73	159	-28.73	99369	23	361	275
hsa-miR-34c-5p	c22orf25	154	-20.19	154	-20.19	99376	23	1262	76
hsa-miR-34c-5p	c22orf36	144	-22.1	144	-22.1	99384	23	1474	910
hsa-miR-34c-5p	c22orf40	152	-20.83	152	-20.83	99386	23	1192	1004
hsa-miR-34c-5p	c2orf48	146	-20.27	146	-20.27	99412	23	1128	19
hsa-miR-34c-5p	c2orf71	149	-20.95	149	-20.95	99430	23	3179	828
hsa-miR-34c-5p	c3orf70	146	-21.98	146	-21.98	99481	23	4957	3767
hsa-miR-34c-5p	c4orf22	167	-21.49	167	-21.49	99496	23	2877	444
hsa-miR-34c-5p	c5orf42	166	-22.07	166	-22.07	99542	23	1722	493
hsa-miR-34c-5p	c5orf64	164	-20.67	164	-20.67	99559	23	2502	1707
hsa-miR-34c-5p	c6orf145	160	-23.1	160	-23.1	99581	23	999	22
hsa-miR-34c-5p	c6orf222	164	-29.52	164	-29.52	99601	23	1599	1080
hsa-miR-34c-5p	c7orf13	157	-26.09	157	-26.09	99626	23	1641	423
hsa-miR-34c-5p	c8orf22	162	-20.25	162	-20.25	99674	23	298	1
hsa-miR-34c-5p	c8orf45	164	-24.65	164	-24.65	99686	23	2878	1877
hsa-miR-34c-5p	c9orf125	154	-20.68	154	-20.68	99716	23	2710	212
hsa-miR-34c-5p	c9orf140	159	-20.33	159	-20.33	99722	23	2530	346
hsa-miR-34c-5p	c9orf86	147	-24.09	147	-24.09	99778	23	1060	423
hsa-miR-34c-5p	cables1	147	-20.11	147	-20.11	99804	23	3103	1898
hsa-miR-34c-5p	cacna1e	167	-21.17	167	-21.17	99818	23	9249	452
hsa-miR-34c-5p	cacna1i	149	-20.64	149	-20.64	99822	23	3325	1912
hsa-miR-34c-5p	cacna2d2	143	-20.5	143	-20.5	99825	23	1864	954
hsa-miR-34c-5p	calhm1	313	-48.51	157	-24.35	99858	23	1875	181 986
hsa-miR-34c-5p	camkk1	150	-22.04	150	-22.04	99883	23	1880	1246
hsa-miR-34c-5p	camta2	155	-20.07	155	-20.07	99892	23	714	312
hsa-miR-34c-5p	capn14	154	-22.9	154	-22.9	99905	23	1623	311
hsa-miR-34c-5p	cbx2	150	-22.65	150	-22.65	99998	23	2608	181
hsa-miR-34c-5p	cby1	152	-22.81	152	-22.81	100005	23	610	186
hsa-miR-34c-5p	ccdc135	161	-23.63	161	-23.63	100047	23	196	99
hsa-miR-34c-5p	ccdc141	170	-26.98	170	-26.98	100053	23	4416	3452
hsa-miR-34c-5p	ccdc163p	147	-20.28	147	-20.28	100073	23	417	385
hsa-miR-34c-5p	ccne2	169	-21.8	169	-21.8	100207	23	679	108
hsa-miR-34c-5p	cd151	152	-20.85	152	-20.85	100252	23	562	430
hsa-miR-34c-5p	cd97	140	-24.03	140	-24.03	100336	23	598	437
hsa-miR-34c-5p	cda	148	-22.83	148	-22.83	100339	23	340	1
hsa-miR-34c-5p	cdc37	161	-22.73	161	-22.73	100355	23	418	191
hsa-miR-34c-5p	cdk15	150	-23.45	150	-23.45	100418	23	805	688
hsa-miR-34c-5p	cdk18	157	-22.93	157	-22.93	100421	23	687	500
hsa-miR-34c-5p	cdk6	306	-42.79	155	-21.66	100435	23	10219	9163 1075
hsa-miR-34c-5p	ceacam1	152	-20.38	152	-20.38	100479	23	2010	345
hsa-miR-34c-5p	celf3	151	-21.95	151	-21.95	100507	23	1044	515
hsa-miR-34c-5p	chd5	155	-23.39	155	-23.39	100632	23	4618	3142
hsa-miR-34c-5p	chst12	160	-20.38	160	-20.38	100704	23	723	88
hsa-miR-34c-5p	chst13	156	-20.73	156	-20.73	100705	23	713	499
hsa-miR-34c-5p	chst3	153	-20.85	153	-20.85	100709	23	5093	4777
hsa-miR-34c-5p	cmpk2	168	-24.05	168	-24.05	100893	23	796	610
hsa-miR-34c-5p	cmtm4	161	-23.34	161	-23.34	100897	23	7307	208
hsa-miR-34c-5p	cnnm3	163	-20.47	163	-20.47	100926	23	1295	571
hsa-miR-34c-5p	cntn3	154	-20.01	154	-20.01	100955	23	1833	253
hsa-miR-34c-5p	cntnap1	153	-20.78	153	-20.78	100959	23	1082	173
hsa-miR-34c-5p	cntnap4	165	-25.89	165	-25.89	100963	23	280	96
hsa-miR-34c-5p	cntnap5	153	-22.51	153	-22.51	100964	23	999	171
hsa-miR-34c-5p	cog3	155	-21.99	155	-21.99	100975	23	1899	842
hsa-miR-34c-5p	col18a1	157	-20.96	157	-20.96	100991	23	1321	935
hsa-miR-34c-5p	col20a1	152	-20.75	152	-20.75	100995	23	216	1
hsa-miR-34c-5p	col4a4	162	-20.19	162	-20.19	101010	23	4614	2221
hsa-miR-34c-5p	comp	158	-23.24	158	-23.24	101041	23	1862	1153
hsa-miR-34c-5p	cpz	156	-23.66	156	-23.66	101157	23	2146	554
hsa-miR-34c-5p	cr1	164	-23.35	164	-23.35	101158	23	397	157
hsa-miR-34c-5p	creg2	146	-22.21	146	-22.21	101195	23	2176	850
hsa-miR-34c-5p	crtc1	153	-22.29	153	-22.29	101228	23	4950	414
hsa-miR-34c-5p	ctc-349c3.2	145	-21.01	145	-21.01	101353	23	1334	806
hsa-miR-34c-5p	ctd-3074o7.11	157	-20.56	157	-20.56	101376	23	1576	326
hsa-miR-34c-5p	ctnnbip1	153	-21.77	153	-21.77	101395	23	1138	844
hsa-miR-34c-5p	cuedc1	152	-22.52	152	-22.52	101431	23	313	142
hsa-miR-34c-5p	cwc25	155	-21.5	155	-21.5	101447	23	367	321
hsa-miR-34c-5p	cx3cr1	143	-20.99	143	-20.99	101453	23	1948	769
hsa-miR-34c-5p	cybrd1	164	-21.72	164	-21.72	101518	23	780	754
hsa-miR-34c-5p	cyfip2	167	-22.41	167	-22.41	101522	23	2598	822
hsa-miR-34c-5p	cys1	146	-20.18	146	-20.18	101585	23	2073	642
hsa-miR-34c-5p	dact3	147	-22.72	147	-22.72	101609	23	2461	341
hsa-miR-34c-5p	dagla	148	-21.2	148	-21.2	101614	23	5113	2936
hsa-miR-34c-5p	dama-236l13.20	167	-26.77	167	-26.77	101619	23	168	30
hsa-miR-34c-5p	darc	159	-21.94	159	-21.94	101630	23	48	22
hsa-miR-34c-5p	ddn	159	-20.16	159	-20.16	101726	23	1591	1530
hsa-miR-34c-5p	ddx11l9	163	-28	163	-28	101737	23	951	18
hsa-miR-34c-5p	ddx17	168	-22.88	168	-22.88	101738	23	2471	156
hsa-miR-34c-5p	dedd2	153	-22.31	153	-22.31	101780	23	838	356
hsa-miR-34c-5p	dennd4a	156	-23.72	156	-23.72	101826	23	1230	708
hsa-miR-34c-5p	dffa	151	-23.84	151	-23.84	101845	23	4968	583
hsa-miR-34c-5p	dgcr2	153	-21.79	153	-21.79	101854	23	3801	1155
hsa-miR-34c-5p	dio1	155	-28.06	155	-28.06	101916	23	500	256
hsa-miR-34c-5p	dkk1	155	-22.2	155	-22.2	101935	23	850	256
hsa-miR-34c-5p	dll1	462	-67.28	159	-22.96	101959	23	668	339 278 182
hsa-miR-34c-5p	dnah10os	147	-20.74	147	-20.74	101996	23	4147	2126
hsa-miR-34c-5p	dnlz	161	-23.02	161	-23.02	102067	23	2575	1161
hsa-miR-34c-5p	dok7	161	-25.46	161	-25.46	102100	23	1718	599
hsa-miR-34c-5p	dpf2	161	-20.38	161	-20.38	102115	23	1222	196
hsa-miR-34c-5p	dusp4	162	-24.22	162	-24.22	102225	23	3962	3469
hsa-miR-34c-5p	dusp8	154	-20.07	154	-20.07	102229	23	2474	1159
hsa-miR-34c-5p	edil3	157	-20.01	157	-20.01	102323	23	2819	1269
hsa-miR-34c-5p	eefsec	154	-20.68	154	-20.68	102339	23	541	426
hsa-miR-34c-5p	efnb1	154	-21.78	154	-21.78	102365	23	1493	677
hsa-miR-34c-5p	eftud2	150	-21.35	150	-21.35	102372	23	987	434
hsa-miR-34c-5p	eif2b1	168	-23.99	168	-23.99	102411	23	212	86
hsa-miR-34c-5p	eif2c4	152	-20.04	152	-20.04	102419	23	4285	713
hsa-miR-34c-5p	eif4ebp2	157	-22.26	157	-22.26	102447	23	6871	5338
hsa-miR-34c-5p	elf5	147	-21.29	147	-21.29	102471	23	1820	689
hsa-miR-34c-5p	emid2	147	-21.5	147	-21.5	102504	23	1494	799
hsa-miR-34c-5p	endod1	148	-20.58	148	-20.58	102527	23	3066	2355
hsa-miR-34c-5p	epg5	158	-22.24	158	-22.24	102580	23	4857	2480
hsa-miR-34c-5p	evi5l	157	-21.76	157	-21.76	102708	23	1273	1174
hsa-miR-34c-5p	exosc3	151	-21.93	151	-21.93	102735	23	1113	1037
hsa-miR-34c-5p	f8	316	-43.89	161	-23.28	102770	23	1802	93 8
hsa-miR-34c-5p	fabp1	309	-45.54	156	-23.43	102778	23	1432	927 437
hsa-miR-34c-5p	fam127b	155	-20.82	155	-20.82	102855	23	835	393
hsa-miR-34c-5p	fam127c	147	-21.04	147	-21.04	102856	23	1605	396
hsa-miR-34c-5p	fam132b	313	-45.66	159	-22.85	102864	23	1821	1282 578
hsa-miR-34c-5p	fam203a	159	-20.11	159	-20.11	102984	23	1816	1558
hsa-miR-34c-5p	fam203b	159	-20.11	159	-20.11	102985	23	1161	914
hsa-miR-34c-5p	fam26e	157	-21.43	157	-21.43	103007	23	8803	3471
hsa-miR-34c-5p	fam53a	316	-52.96	158	-26.48	103043	23	1095	597 844
hsa-miR-34c-5p	fam59b	156	-22.07	156	-22.07	103056	23	1387	687
hsa-miR-34c-5p	fastkd3	164	-20.38	164	-20.38	103163	23	1290	146
hsa-miR-34c-5p	fat3	156	-20.31	156	-20.31	103167	23	5192	2917
hsa-miR-34c-5p	fbxl17	150	-20.88	150	-20.88	103190	23	2675	544
hsa-miR-34c-5p	fbxo10	149	-20.75	149	-20.75	103202	23	1655	1248
hsa-miR-34c-5p	fbxo24	150	-20.65	150	-20.65	103211	23	1236	493
hsa-miR-34c-5p	fbxo41	142	-27.88	142	-27.88	103226	23	4292	162
hsa-miR-34c-5p	fermt3	146	-20.52	146	-20.52	103295	23	399	60
hsa-miR-34c-5p	fetub	150	-20.62	150	-20.62	103297	23	459	185
hsa-miR-34c-5p	fgf2	147	-28.89	147	-28.89	103323	23	5840	2615
hsa-miR-34c-5p	fgf23	155	-21.26	155	-21.26	103327	23	2116	429
hsa-miR-34c-5p	fkbp1b	329	-50.03	169	-28.5	103381	23	479	96 285
hsa-miR-34c-5p	fmo2	172	-26.21	172	-26.21	103425	23	3648	2118
hsa-miR-34c-5p	fosb	145	-20.05	145	-20.05	103458	23	2144	134
hsa-miR-34c-5p	foxg1	175	-26.36	175	-26.36	103479	23	915	584
hsa-miR-34c-5p	foxl2	151	-20.63	151	-20.63	103489	23	1686	1375
hsa-miR-34c-5p	foxp3	159	-23.45	159	-23.45	103501	23	898	712
hsa-miR-34c-5p	foxred2	155	-20.09	155	-20.09	103507	23	2818	550
hsa-miR-34c-5p	fstl3	152	-21.93	152	-21.93	103558	23	1684	827
hsa-miR-34c-5p	fxc1	141	-21.66	141	-21.66	103593	23	287	125
hsa-miR-34c-5p	fzr1	156	-20.61	156	-20.61	103618	23	1921	1136
hsa-miR-34c-5p	gabre	152	-26.64	152	-26.64	103651	23	1137	834
hsa-miR-34c-5p	gadl1	144	-20.48	144	-20.48	103665	23	3205	1732
hsa-miR-34c-5p	galntl1	164	-21.44	164	-21.44	103709	23	3801	1398
hsa-miR-34c-5p	gas1	162	-21.59	162	-21.59	103731	23	1378	770
hsa-miR-34c-5p	gatad2b	156	-21.89	156	-21.89	103748	23	5452	1301
hsa-miR-34c-5p	gbp4	158	-21.21	158	-21.21	103765	23	4106	2829
hsa-miR-34c-5p	gdf7	148	-20.88	148	-20.88	103811	23	2233	247
hsa-miR-34c-5p	gfra3	165	-22.42	165	-22.42	103843	23	586	444
hsa-miR-34c-5p	gigyf1	143	-21.38	143	-21.38	103872	23	2212	1401
hsa-miR-34c-5p	gimap1	158	-22.77	158	-22.77	103874	23	3359	2757
hsa-miR-34c-5p	glce	312	-45.17	157	-22.63	103922	23	2955	1967 2222
hsa-miR-34c-5p	glg1	156	-25.51	156	-25.51	103926	23	4626	840
hsa-miR-34c-5p	glis2	162	-22.97	162	-22.97	103936	23	2073	30
hsa-miR-34c-5p	glrx5	156	-22.35	156	-22.35	103952	23	1451	891
hsa-miR-34c-5p	glt25d1	156	-23.87	156	-23.87	103956	23	1712	1540
hsa-miR-34c-5p	gon4l	158	-24.78	158	-24.78	104067	23	2430	2050
hsa-miR-34c-5p	gp5	147	-20.35	147	-20.35	104080	23	1779	282
hsa-miR-34c-5p	gpcpd1	152	-21.42	152	-21.42	104102	23	3222	1865
hsa-miR-34c-5p	gpr143	156	-20.48	156	-20.48	104144	23	400	74
hsa-miR-34c-5p	gpr17	153	-20.8	153	-20.8	104159	23	883	484
hsa-miR-34c-5p	gpr56	147	-20.54	147	-20.54	104192	23	1450	34
hsa-miR-34c-5p	gpr78	156	-23.66	156	-23.66	104202	23	2106	409
hsa-miR-34c-5p	gramd4	151	-21.56	151	-21.56	104243	23	2432	1056
hsa-miR-34c-5p	grid2ip	152	-20.73	152	-20.73	104265	23	312	51
hsa-miR-34c-5p	grm7	157	-22.2	157	-22.2	104293	23	1193	264
hsa-miR-34c-5p	gsx1	152	-21.04	152	-21.04	104341	23	820	84
hsa-miR-34c-5p	gtf2a1	162	-22.77	162	-22.77	104344	23	4771	1324
hsa-miR-34c-5p	gtf2a1l	162	-22.43	162	-22.43	104345	23	223	128
hsa-miR-34c-5p	gype	160	-24.31	160	-24.31	104404	23	1432	467
hsa-miR-34c-5p	haao	149	-22.89	149	-22.89	104432	23	348	204
hsa-miR-34c-5p	hcn3	152	-20.84	152	-20.84	104496	23	1385	472
hsa-miR-34c-5p	herc6	157	-20.76	157	-20.76	104563	23	2414	2361
hsa-miR-34c-5p	hes2	153	-21	153	-21	104567	23	3641	2011
hsa-miR-34c-5p	hist1h4e	157	-20.93	157	-20.93	104670	23	1082	995
hsa-miR-34c-5p	hoxc13	144	-20.21	144	-20.21	104825	23	1288	680
hsa-miR-34c-5p	hrh3	153	-20.54	153	-20.54	104869	23	1036	435
hsa-miR-34c-5p	icoslg	147	-20.98	147	-20.98	105005	23	2200	224
hsa-miR-34c-5p	ido2	150	-21.36	150	-21.36	105021	23	789	387
hsa-miR-34c-5p	ier5l	158	-21.95	158	-21.95	105028	23	1282	951
hsa-miR-34c-5p	ifngr2	160	-21.88	160	-21.88	105071	23	749	25
hsa-miR-34c-5p	igf1	157	-22.28	157	-22.28	105092	23	6674	2846
hsa-miR-34c-5p	igfn1	149	-22.63	149	-22.63	105114	23	2242	1942
hsa-miR-34c-5p	ikbkg	145	-21.98	145	-21.98	105152	23	585	3
hsa-miR-34c-5p	ikzf4	157	-21.18	157	-21.18	105156	23	3090	1532
hsa-miR-34c-5p	il10rb	158	-20.4	158	-20.4	105160	23	858	186
hsa-miR-34c-5p	incenp	159	-25.76	159	-25.76	105270	23	1005	509
hsa-miR-34c-5p	inf2	151	-24.3	151	-24.3	105272	23	780	511
hsa-miR-34c-5p	inmt	170	-29.29	170	-29.29	105283	23	1751	1025
hsa-miR-34c-5p	inpp5k	147	-24.05	147	-24.05	105298	23	193	40
hsa-miR-34c-5p	insm2	161	-22.81	161	-22.81	105310	23	1101	1024
hsa-miR-34c-5p	iqce	150	-20.74	150	-20.74	105344	23	4572	613
hsa-miR-34c-5p	irak2	150	-20.57	150	-20.57	105363	23	1515	665
hsa-miR-34c-5p	irak4	151	-22.27	151	-22.27	105365	23	2828	1577
hsa-miR-34c-5p	itgb4	312	-40.88	159	-20.77	105438	23	3340	2106 2540
hsa-miR-34c-5p	itpripl2	159	-21.12	159	-21.12	105466	23	5555	3505
hsa-miR-34c-5p	jakmip1	166	-21.96	166	-21.96	105484	23	445	312
hsa-miR-34c-5p	jmjd5	144	-21.13	144	-21.13	105496	23	948	415
hsa-miR-34c-5p	kcnc4	151	-23.58	151	-23.58	105569	23	1422	163
hsa-miR-34c-5p	kcnj5	163	-26.23	163	-26.23	105604	23	4304	3535
hsa-miR-34c-5p	kcnj8	147	-20.09	147	-20.09	105606	23	157	41
hsa-miR-34c-5p	kcnk4	156	-23.62	156	-23.62	105617	23	1410	1105
hsa-miR-34c-5p	kdm6a	343	-52.92	173	-31.13	105686	23	2201	1199 572
hsa-miR-34c-5p	kiaa0748	170	-25.84	170	-25.84	105735	23	312	71
hsa-miR-34c-5p	kiaa0913	153	-20.28	153	-20.28	105744	23	1775	854
hsa-miR-34c-5p	kiaa1161	146	-20.43	146	-20.43	105756	23	4129	2924
hsa-miR-34c-5p	kiaa1217	159	-20.01	159	-20.01	105761	23	1518	630
hsa-miR-34c-5p	kif17	159	-24.9	159	-24.9	105826	23	570	474
hsa-miR-34c-5p	kirrel3	144	-23.11	144	-23.11	105874	23	1221	115
hsa-miR-34c-5p	kitlg	173	-21.15	173	-21.15	105878	23	5111	2629
hsa-miR-34c-5p	kl	155	-21.31	155	-21.31	105879	23	849	368
hsa-miR-34c-5p	klc2	151	-20.85	151	-20.85	105882	23	903	673
hsa-miR-34c-5p	klrk1	158	-20.14	158	-20.14	105973	23	134	45
hsa-miR-34c-5p	krt40	154	-20.75	154	-20.75	106031	23	1239	190
hsa-miR-34c-5p	lamb2	155	-20.14	155	-20.14	106178	23	112	16
hsa-miR-34c-5p	letm1	151	-28	151	-28	106296	23	1471	684
hsa-miR-34c-5p	lgi2	160	-22	160	-22	106316	23	4604	1101
hsa-miR-34c-5p	lgi3	161	-21.21	161	-21.21	106317	23	244	75
hsa-miR-34c-5p	lgr4	161	-20.43	161	-20.43	106320	23	1906	1291
hsa-miR-34c-5p	lgr6	185	-31.62	185	-31.62	106322	23	2287	192
hsa-miR-34c-5p	lhfpl2	164	-21.28	164	-21.28	106328	23	3666	1174
hsa-miR-34c-5p	lin28a	160	-21.82	160	-21.82	106369	23	3264	81
hsa-miR-34c-5p	lpcat1	314	-45.82	163	-24.13	106455	23	3887	3248 2704
hsa-miR-34c-5p	lppr2	144	-21.2	144	-21.2	106470	23	1315	1220
hsa-miR-34c-5p	lrig1	166	-24.02	166	-24.02	106489	23	1465	727
hsa-miR-34c-5p	lrrc55	309	-42.86	156	-22.22	106557	23	4237	1357 562
hsa-miR-34c-5p	lrtm2	149	-21.69	149	-21.69	106596	23	2031	76
hsa-miR-34c-5p	ltf	164	-24.39	164	-24.39	106629	23	609	363
hsa-miR-34c-5p	ly6g5b	167	-26.77	167	-26.77	106643	23	1264	30
hsa-miR-34c-5p	lysmd4	149	-20.65	149	-20.65	106677	23	1714	1270
hsa-miR-34c-5p	lztr1	150	-20.62	150	-20.62	106687	23	713	353
hsa-miR-34c-5p	mafk	141	-20.59	141	-20.59	106713	23	1287	454
hsa-miR-34c-5p	magea12	155	-20.38	155	-20.38	106718	23	554	65
hsa-miR-34c-5p	magea2	159	-23.02	159	-23.02	106719	23	555	65
hsa-miR-34c-5p	magea2b	159	-23.02	159	-23.02	106720	23	556	65
hsa-miR-34c-5p	magea3	155	-21.83	155	-21.83	106721	23	569	65
hsa-miR-34c-5p	magea6	155	-20.31	155	-20.31	106723	23	570	65
hsa-miR-34c-5p	map1a	151	-20.47	151	-20.47	106785	23	1396	856
hsa-miR-34c-5p	map3k3	150	-20.78	150	-20.78	106808	23	2530	1706
hsa-miR-34c-5p	mapkap1	170	-23.89	170	-23.89	106845	23	542	199
hsa-miR-34c-5p	2012-03-04	150	-23.38	150	-23.38	106859	23	1447	479
hsa-miR-34c-5p	2012-03-05	164	-20.51	164	-20.51	106860	23	2757	2635
hsa-miR-34c-5p	2012-03-09	160	-20.23	160	-20.23	106864	23	519	144
hsa-miR-34c-5p	mast3	156	-21.28	156	-21.28	106883	23	1963	1850
hsa-miR-34c-5p	mavs	155	-22.92	155	-22.92	106896	23	2486	1896
hsa-miR-34c-5p	mblac2	156	-21.39	156	-21.39	106916	23	2962	1186
hsa-miR-34c-5p	mcfd2	152	-20.42	152	-20.42	106945	23	3593	1192
hsa-miR-34c-5p	mea1	153	-22.66	153	-22.66	106987	23	376	230
hsa-miR-34c-5p	mecp2	153	-23.42	153	-23.42	106990	23	8481	4887
hsa-miR-34c-5p	med19	145	-20.17	145	-20.17	107004	23	324	68
hsa-miR-34c-5p	med27	162	-26.7	162	-26.7	107012	23	426	67
hsa-miR-34c-5p	mef2d	150	-20.33	150	-20.33	107026	23	1079	286
hsa-miR-34c-5p	megf6	155	-23.11	155	-23.11	107030	23	1366	689
hsa-miR-34c-5p	mei1	153	-22.26	153	-22.26	107033	23	315	255
hsa-miR-34c-5p	met	149	-21.06	149	-21.06	107053	23	476	38
hsa-miR-34c-5p	metap1	148	-20.45	148	-20.45	107054	23	1491	274
hsa-miR-34c-5p	mettl16	155	-23.12	155	-23.12	107067	23	382	329
hsa-miR-34c-5p	mfap4	161	-20.37	161	-20.37	107096	23	1020	194
hsa-miR-34c-5p	mfsd10	148	-21.88	148	-21.88	107107	23	309	79
hsa-miR-34c-5p	mfsd2b	169	-28.5	169	-28.5	107110	23	539	506
hsa-miR-34c-5p	mgat1	151	-21.64	151	-21.64	107121	23	1086	511
hsa-miR-34c-5p	mgat4a	156	-20.31	156	-20.31	107124	23	2323	1800
hsa-miR-34c-5p	mgat5b	152	-20.6	152	-20.6	107128	23	1545	1208
hsa-miR-34c-5p	mier2	160	-23.97	160	-23.97	107156	23	1115	211
hsa-miR-34c-5p	mlph	158	-23.29	158	-23.29	107211	23	1726	1037
hsa-miR-34c-5p	mlst8	168	-26.73	168	-26.73	107212	23	520	222
hsa-miR-34c-5p	moap1	161	-21.5	161	-21.5	107259	23	988	189
hsa-miR-34c-5p	mogat2	144	-23.87	144	-23.87	107273	23	1672	1033
hsa-miR-34c-5p	mpp2	313	-45.37	163	-23.83	107311	23	368	335 151
hsa-miR-34c-5p	mpv17l2	151	-21.13	151	-21.13	107324	23	687	302
hsa-miR-34c-5p	mst1r	164	-25.98	164	-25.98	107467	23	3217	1332
hsa-miR-34c-5p	muc2	158	-21.91	158	-21.91	107559	23	156	8
hsa-miR-34c-5p	mxd4	306	-42.74	158	-21.61	107586	23	1190	238 120
hsa-miR-34c-5p	myl3	163	-22.71	163	-22.71	107634	23	372	110
hsa-miR-34c-5p	mylk4	145	-21.93	145	-21.93	107645	23	4288	2909
hsa-miR-34c-5p	myo1g	151	-23.42	151	-23.42	107661	23	2796	2535
hsa-miR-34c-5p	myrip	150	-20.39	150	-20.39	107687	23	176	15
hsa-miR-34c-5p	naa25	153	-20.78	153	-20.78	107708	23	2607	774
hsa-miR-34c-5p	nagpa	151	-20.21	151	-20.21	107734	23	606	270
hsa-miR-34c-5p	nans	152	-21.69	152	-21.69	107748	23	1030	473
hsa-miR-34c-5p	nat8l	463	-67.09	159	-23.39	107773	23	4961	2152 2924 385
hsa-miR-34c-5p	nav3	154	-20.67	154	-20.67	107777	23	2491	804
hsa-miR-34c-5p	ncor1	149	-21.79	149	-21.79	107832	23	6078	3773
hsa-miR-34c-5p	ndufb5	152	-20.28	152	-20.28	107888	23	3607	3247
hsa-miR-34c-5p	nedd4l	163	-23.34	163	-23.34	107916	23	5271	2789
hsa-miR-34c-5p	nfasc	161	-21.65	161	-21.65	107965	23	6282	3387
hsa-miR-34c-5p	ngb	149	-20.53	149	-20.53	107997	23	1053	872
hsa-miR-34c-5p	nisch	147	-20.96	147	-20.96	108037	23	1391	186
hsa-miR-34c-5p	nmt1	161	-21.94	161	-21.94	108107	23	642	295
hsa-miR-34c-5p	nod1	157	-20.61	157	-20.61	108119	23	1786	785
hsa-miR-34c-5p	nol9	152	-22.3	152	-22.3	108131	23	4507	2319
hsa-miR-34c-5p	notch3	150	-20.98	150	-20.98	108153	23	3980	2363
hsa-miR-34c-5p	nsfl1c	151	-22.66	151	-22.66	108277	23	2399	466
hsa-miR-34c-5p	nsun7	145	-20.02	145	-20.02	108289	23	1046	315
hsa-miR-34c-5p	ntn1	163	-23.71	163	-23.71	108307	23	4032	1493
hsa-miR-34c-5p	ntng2	151	-20.36	151	-20.36	108312	23	2423	1852
hsa-miR-34c-5p	nudcd1	149	-21.93	149	-21.93	108330	23	875	21
hsa-miR-34c-5p	nudcd3	307	-45.36	160	-23.62	108332	23	3641	3164 1063
hsa-miR-34c-5p	nudt8	165	-22.09	165	-22.09	108353	23	367	55
hsa-miR-34c-5p	nup210	161	-21.31	161	-21.31	108368	23	1444	112
hsa-miR-34c-5p	o3far1	153	-20.49	153	-20.49	108406	23	2463	1501
hsa-miR-34c-5p	oprl1	143	-22.9	143	-22.9	108494	23	1844	505
hsa-miR-34c-5p	orai3	149	-21.02	149	-21.02	108716	23	1094	16
hsa-miR-34c-5p	otud3	308	-42.03	158	-21.2	108771	23	5199	2277 4400
hsa-miR-34c-5p	otx1	160	-21.78	160	-21.78	108778	23	1141	1002
hsa-miR-34c-5p	pah	150	-20.78	150	-20.78	108853	23	2290	1371
hsa-miR-34c-5p	pank2	145	-21.79	145	-21.79	108878	23	3664	2496
hsa-miR-34c-5p	paqr7	153	-20.17	153	-20.17	108902	23	1589	252
hsa-miR-34c-5p	parp14	162	-26.03	162	-26.03	108920	23	2243	901
hsa-miR-34c-5p	pcbp4	141	-20.73	141	-20.73	108968	23	603	478
hsa-miR-34c-5p	pcnxl3	153	-24.99	153	-24.99	109052	23	461	292
hsa-miR-34c-5p	pebp4	158	-20.75	158	-20.75	109174	23	114	18
hsa-miR-34c-5p	per3	160	-26.46	160	-26.46	109187	23	2422	922
hsa-miR-34c-5p	pgam1	152	-25.2	152	-25.2	109231	23	701	399
hsa-miR-34c-5p	pgam4	144	-24.25	144	-24.25	109233	23	913	398
hsa-miR-34c-5p	pgm2l1	154	-20.01	154	-20.01	109257	23	6334	1669
hsa-miR-34c-5p	pi16	150	-20.59	150	-20.59	109329	23	419	191
hsa-miR-34c-5p	pitpnm2	153	-20.01	153	-20.01	109412	23	2546	2332
hsa-miR-34c-5p	pkp1	151	-22.03	151	-22.03	109445	23	2952	2311
hsa-miR-34c-5p	pla2g2f	154	-22.19	154	-22.19	109460	23	1985	834
hsa-miR-34c-5p	pla2g4d	158	-22.94	158	-22.94	109465	23	1032	116
hsa-miR-34c-5p	plcxd3	162	-21.47	162	-21.47	109503	23	6663	5393
hsa-miR-34c-5p	plekhf1	165	-20.52	165	-20.52	109526	23	790	23
hsa-miR-34c-5p	plin4	156	-20.57	156	-20.57	109552	23	2267	2159
hsa-miR-34c-5p	pln	162	-22.84	162	-22.84	109559	23	1650	302
hsa-miR-34c-5p	podnl1	147	-23.84	147	-23.84	109644	23	1518	265
hsa-miR-34c-5p	polg	149	-21.29	149	-21.29	109665	23	724	293
hsa-miR-34c-5p	polr2j2	150	-20.59	150	-20.59	109689	23	1210	351
hsa-miR-34c-5p	polr2j3	150	-20.59	150	-20.59	109690	23	650	506
hsa-miR-34c-5p	pomzp3	147	-20.81	147	-20.81	109715	23	233	179
hsa-miR-34c-5p	potei	153	-20.37	153	-20.37	109735	23	3361	1976
hsa-miR-34c-5p	pou6f1	305	-45.37	154	-24.67	109751	23	1085	460 47
hsa-miR-34c-5p	ppan-p2ry11	162	-22.71	162	-22.71	109757	23	926	744
hsa-miR-34c-5p	ppl	160	-21.13	160	-21.13	109804	23	877	381
hsa-miR-34c-5p	ppm1l	153	-21.92	153	-21.92	109814	23	9750	7883
hsa-miR-34c-5p	ppp1r10	164	-22.91	164	-22.91	109822	23	1149	806
hsa-miR-34c-5p	ppp1r11	150	-22.29	150	-22.29	109823	23	1027	345
hsa-miR-34c-5p	ppp1r3e	156	-23.45	156	-23.45	109845	23	3398	1559
hsa-miR-34c-5p	ppp1r8	166	-27.53	166	-27.53	109849	23	1226	1110
hsa-miR-34c-5p	ppp2r5d	147	-20.88	147	-20.88	109866	23	1052	31
hsa-miR-34c-5p	preb	164	-22.99	164	-22.99	109952	23	298	16
hsa-miR-34c-5p	prkag1	154	-21.24	154	-21.24	109980	23	1383	825
hsa-miR-34c-5p	prkrip1	146	-22.25	146	-22.25	110005	23	1565	185
hsa-miR-34c-5p	prrg4	161	-20.97	161	-20.97	110096	23	4596	2433
hsa-miR-34c-5p	prss50	147	-24.24	147	-24.24	110119	23	1325	473
hsa-miR-34c-5p	psd4	168	-29.14	168	-29.14	110143	23	1502	1306
hsa-miR-34c-5p	pskh1	148	-21.52	148	-21.52	110158	23	2036	1253
hsa-miR-34c-5p	psmd9	148	-21.88	148	-21.88	110199	23	1986	773
hsa-miR-34c-5p	ptchd2	146	-21.74	146	-21.74	110228	23	896	305
hsa-miR-34c-5p	ptpn23	143	-20.42	143	-20.42	110286	23	1919	537
hsa-miR-34c-5p	purb	154	-24.61	154	-24.61	110327	23	8113	7808
hsa-miR-34c-5p	pvrl1	312	-42.7	162	-21.82	110338	23	3755	3382 3322
hsa-miR-34c-5p	rab43	153	-22.27	153	-22.27	110443	23	867	825
hsa-miR-34c-5p	rab4a	151	-21.3	151	-21.3	110444	23	2101	875
hsa-miR-34c-5p	raet1l	165	-24	165	-24	110499	23	544	152
hsa-miR-34c-5p	ralgps1	161	-22.42	161	-22.42	110514	23	4397	1010
hsa-miR-34c-5p	raly	159	-24.02	159	-24.02	110516	23	366	198
hsa-miR-34c-5p	rasgef1c	154	-20.24	154	-20.24	110570	23	959	554
hsa-miR-34c-5p	rdh12	148	-21.3	148	-21.3	110700	23	604	349
hsa-miR-34c-5p	rgma	152	-21.25	152	-21.25	110792	23	2855	534
hsa-miR-34c-5p	rhbg	162	-23.59	162	-23.59	110837	23	1596	1280
hsa-miR-34c-5p	rhot2	157	-21.54	157	-21.54	110857	23	568	156
hsa-miR-34c-5p	rnaseh2c	150	-22.02	150	-22.02	110930	23	524	476
hsa-miR-34c-5p	rnf157	153	-24.59	153	-24.59	110968	23	2781	1554
hsa-miR-34c-5p	rnf165	151	-21.13	151	-21.13	110969	23	3723	1055
hsa-miR-34c-5p	rnf170	157	-20.26	157	-20.26	110975	23	2862	2089
hsa-miR-34c-5p	rnf217	152	-22.85	152	-22.85	110995	23	9696	6200
hsa-miR-34c-5p	rnf24	159	-24.27	159	-24.27	111001	23	2639	787
hsa-miR-34c-5p	rnf4	146	-20.6	146	-20.6	111009	23	2038	875
hsa-miR-34c-5p	rnf43	159	-20.05	159	-20.05	111012	23	2443	2331
hsa-miR-34c-5p	rp11-429e11.3	142	-21.72	142	-21.72	111163	23	1242	239
hsa-miR-34c-5p	rph3a	293	-41.03	149	-20.85	111286	23	2101	998 483
hsa-miR-34c-5p	rps2	158	-25.76	158	-25.76	111368	23	740	490
hsa-miR-34c-5p	rrp1b	156	-20.64	156	-20.64	111427	23	2694	829
hsa-miR-34c-5p	rspo1	161	-21	161	-21	111449	23	1187	1128
hsa-miR-34c-5p	rtn4rl1	160	-23.48	160	-23.48	111471	23	1812	9
hsa-miR-34c-5p	s1pr3	156	-21.56	156	-21.56	111535	23	2673	223
hsa-miR-34c-5p	samd3	152	-20.99	152	-20.99	111561	23	2732	1080
hsa-miR-34c-5p	sap30bp	149	-21.61	149	-21.61	111576	23	487	338
hsa-miR-34c-5p	sarm1	151	-25.95	151	-25.95	111581	23	4741	1805
hsa-miR-34c-5p	scn2b	316	-40.2	160	-20.17	111656	23	4936	1431 2438
hsa-miR-34c-5p	scn4a	148	-22.33	148	-22.33	111659	23	2217	475
hsa-miR-34c-5p	scnn1d	164	-22.66	164	-22.66	111668	23	419	153
hsa-miR-34c-5p	scube3	156	-23.5	156	-23.5	111685	23	2127	273
hsa-miR-34c-5p	sdr9c7	154	-21.08	154	-21.08	111715	23	679	340
hsa-miR-34c-5p	sec16a	151	-22.54	151	-22.54	111727	23	1483	384
hsa-miR-34c-5p	sec16b	159	-20.81	159	-20.81	111728	23	988	760
hsa-miR-34c-5p	selplg	156	-21.44	156	-21.44	111757	23	792	398
hsa-miR-34c-5p	selrc1	151	-23.08	151	-23.08	111758	23	884	724
hsa-miR-34c-5p	sema4c	153	-20.2	153	-20.2	111768	23	910	148
hsa-miR-34c-5p	sema4g	143	-20.42	143	-20.42	111771	23	1353	44
hsa-miR-34c-5p	senp3	142	-20.83	142	-20.83	111783	23	448	314
hsa-miR-34c-5p	2012-09-01	152	-20.26	152	-20.26	111793	23	301	53
hsa-miR-34c-5p	sgk1	166	-22.42	166	-22.42	111925	23	1963	206
hsa-miR-34c-5p	sgsm2	161	-24.96	161	-24.96	111940	23	1530	615
hsa-miR-34c-5p	sgta	148	-21.14	148	-21.14	111942	23	1226	481
hsa-miR-34c-5p	sh2d7	149	-20.13	149	-20.13	111956	23	1394	1015
hsa-miR-34c-5p	sh3tc2	155	-20.6	155	-20.6	111980	23	1083	353
hsa-miR-34c-5p	shroom4	154	-20.03	154	-20.03	112018	23	3377	2452
hsa-miR-34c-5p	sidt2	154	-21.2	154	-21.2	112025	23	1213	836
hsa-miR-34c-5p	sik2	159	-23.96	159	-23.96	112041	23	6724	3017
hsa-miR-34c-5p	sirt6	160	-25.32	160	-25.32	112063	23	507	405
hsa-miR-34c-5p	sit1	152	-25.24	152	-25.24	112065	23	553	12
hsa-miR-34c-5p	ski	159	-20.56	159	-20.56	112079	23	3354	574
hsa-miR-34c-5p	slc15a3	169	-30.35	169	-30.35	112123	23	341	18
hsa-miR-34c-5p	slc16a4	156	-23.83	156	-23.83	112134	23	1218	263
hsa-miR-34c-5p	slc22a12	157	-21.76	157	-21.76	112167	23	797	313
hsa-miR-34c-5p	slc22a23	160	-24.99	160	-24.99	112176	23	1936	935
hsa-miR-34c-5p	slc45a3	152	-21.27	152	-21.27	112368	23	1383	1017
hsa-miR-34c-5p	slc46a1	159	-20.38	159	-20.38	112370	23	5011	2039
hsa-miR-34c-5p	slc5a3	159	-21.65	159	-21.65	112393	23	8905	317
hsa-miR-34c-5p	slc6a17	173	-21.17	173	-21.17	112407	23	3755	1061
hsa-miR-34c-5p	slc6a6	160	-22.36	160	-22.36	112415	23	4342	3269
hsa-miR-34c-5p	slc7a1	153	-23.64	153	-23.64	112419	23	5070	3297
hsa-miR-34c-5p	slc7a6os	153	-21.43	153	-21.43	112429	23	3115	2876
hsa-miR-34c-5p	slco1a2	155	-24.79	155	-24.79	112451	23	1681	335
hsa-miR-34c-5p	slit3	311	-42.16	157	-21.22	112473	23	4714	3019 4103
hsa-miR-34c-5p	slitrk4	150	-24.22	150	-24.22	112477	23	5815	5340
hsa-miR-34c-5p	slx4	161	-22.31	161	-22.31	112491	23	1161	826
hsa-miR-34c-5p	smad7	162	-21.73	162	-21.73	112498	23	1519	874
hsa-miR-34c-5p	smpd1	153	-20.75	153	-20.75	112544	23	1014	362
hsa-miR-34c-5p	smpd3	145	-20.67	145	-20.67	112546	23	2879	1348
hsa-miR-34c-5p	smyd5	155	-23.54	155	-23.54	112565	23	369	51
hsa-miR-34c-5p	snai3	148	-20.27	148	-20.27	112568	23	766	331
hsa-miR-34c-5p	snapc2	153	-20.87	153	-20.87	112575	23	485	299
hsa-miR-34c-5p	snph	155	-24.54	155	-24.54	112589	23	3274	1294
hsa-miR-34c-5p	soat2	145	-20.09	145	-20.09	112651	23	817	507
hsa-miR-34c-5p	sp7	161	-20.84	161	-20.84	112709	23	1568	1007
hsa-miR-34c-5p	spa17	161	-20.92	161	-20.92	112712	23	3072	1470
hsa-miR-34c-5p	spata20	160	-21.67	160	-21.67	112752	23	188	117
hsa-miR-34c-5p	spon1	155	-22.62	155	-22.62	112835	23	2197	1188
hsa-miR-34c-5p	sprr2g	159	-22.71	159	-22.71	112856	23	307	178
hsa-miR-34c-5p	srpr	164	-21.02	164	-21.02	112918	23	442	183
hsa-miR-34c-5p	srrm4	152	-21.03	152	-21.03	112927	23	6253	3258
hsa-miR-34c-5p	srxn1	158	-22.57	158	-22.57	112941	23	2099	796
hsa-miR-34c-5p	st8sia3	158	-22.95	158	-22.95	113006	23	8654	5844
hsa-miR-34c-5p	stard3	156	-22.46	156	-22.46	113031	23	1293	62
hsa-miR-34c-5p	stx1a	156	-24.96	156	-24.96	113118	23	1202	497
hsa-miR-34c-5p	supt6h	152	-21.56	152	-21.56	113177	23	605	39
hsa-miR-34c-5p	surf6	146	-26.81	146	-26.81	113183	23	1153	326
hsa-miR-34c-5p	syndig1	162	-26.62	162	-26.62	113225	23	1112	786
hsa-miR-34c-5p	syt17	151	-21.29	151	-21.29	113255	23	1254	761
hsa-miR-34c-5p	syt9	164	-23.91	164	-23.91	113263	23	2644	1009
hsa-miR-34c-5p	sytl5	156	-20.63	156	-20.63	113268	23	2089	1252
hsa-miR-34c-5p	tapbp	148	-21.31	148	-21.31	113332	23	2066	1541
hsa-miR-34c-5p	tbc1d13	156	-20.94	156	-20.94	113375	23	2545	2049
hsa-miR-34c-5p	tbc1d2b	155	-20.8	155	-20.8	113392	23	3175	1844
hsa-miR-34c-5p	tbc1d30	164	-20.68	164	-20.68	113394	23	5244	965
hsa-miR-34c-5p	tbxas1	150	-21.53	150	-21.53	113441	23	842	753
hsa-miR-34c-5p	tcof1	153	-22.3	153	-22.3	113484	23	498	428
hsa-miR-34c-5p	tenc1	157	-25.21	157	-25.21	113537	23	3457	1449
hsa-miR-34c-5p	thbd	158	-22.95	158	-22.95	113635	23	2144	1524
hsa-miR-34c-5p	thsd4	308	-44.55	155	-22.6	113661	23	1252	337 17
hsa-miR-34c-5p	timm22	146	-21.62	146	-21.62	113695	23	1060	811
hsa-miR-34c-5p	tlx1	145	-20.11	145	-20.11	113746	23	826	338
hsa-miR-34c-5p	tmed8	157	-23.53	157	-23.53	113797	23	6750	535
hsa-miR-34c-5p	tmem109	166	-22.69	166	-22.69	113811	23	1211	297
hsa-miR-34c-5p	tmem167a	159	-22.2	159	-22.2	113870	23	4238	4032
hsa-miR-34c-5p	tnfrsf8	144	-20.29	144	-20.29	114095	23	2115	1809
hsa-miR-34c-5p	tnfsf14	152	-20.58	152	-20.58	114103	23	1789	968
hsa-miR-34c-5p	tnrc6b	312	-42.48	165	-22.01	114137	23	12566	6425 968
hsa-miR-34c-5p	tns4	152	-21.12	152	-21.12	114141	23	1760	1594
hsa-miR-34c-5p	tob2	143	-22.07	143	-22.07	114144	23	2819	447
hsa-miR-34c-5p	tor1a	150	-22.61	150	-22.61	114169	23	1029	9
hsa-miR-34c-5p	tor1aip2	158	-25.38	158	-25.38	114171	23	6104	3917
hsa-miR-34c-5p	tp53tg3	154	-21.11	154	-21.11	114189	23	1032	23
hsa-miR-34c-5p	tp53tg3b	154	-21.11	154	-21.11	114190	23	1032	23
hsa-miR-34c-5p	tp73	151	-22.29	151	-22.29	114193	23	3122	260
hsa-miR-34c-5p	tpd52l3	319	-44.89	161	-24.2	114200	23	701	136 215
hsa-miR-34c-5p	tppp	149	-20.67	149	-20.67	114213	23	4334	1215
hsa-miR-34c-5p	trac	153	-20.43	153	-20.43	114237	23	535	219
hsa-miR-34c-5p	trappc6a	157	-21.39	157	-21.39	114265	23	263	205
hsa-miR-34c-5p	trim10	167	-27.26	167	-27.26	114291	23	2027	1803
hsa-miR-34c-5p	trnp1	144	-24.33	144	-24.33	114383	23	423	207
hsa-miR-34c-5p	trpm7	147	-21.89	147	-21.89	114402	23	4524	2869
hsa-miR-34c-5p	tspan17	153	-23.58	153	-23.58	114450	23	1521	237
hsa-miR-34c-5p	tssc4	150	-22.71	150	-22.71	114481	23	252	69
hsa-miR-34c-5p	ttpal	171	-26.49	171	-26.49	114554	23	5062	2986
hsa-miR-34c-5p	tulp1	151	-24.11	151	-24.11	114589	23	1362	1019
hsa-miR-34c-5p	ubash3b	153	-20.32	153	-20.32	114662	23	4587	2231
hsa-miR-34c-5p	ube2ql1	162	-22.34	162	-22.34	114693	23	3560	1227
hsa-miR-34c-5p	ubp1	168	-21.61	168	-21.61	114718	23	1992	155
hsa-miR-34c-5p	ubtf	149	-20.1	149	-20.1	114732	23	647	488
hsa-miR-34c-5p	ucn2	306	-44.72	154	-22.63	114749	23	1059	431 122
hsa-miR-34c-5p	uhrf2	163	-23.62	163	-23.62	114789	23	1872	1338
hsa-miR-34c-5p	ulbp2	165	-24	165	-24	114792	23	535	152
hsa-miR-34c-5p	urod	158	-21.46	158	-21.46	114850	23	537	40
hsa-miR-34c-5p	usp22	144	-24.12	144	-24.12	114874	23	3438	2664
hsa-miR-34c-5p	usp54	178	-23.76	178	-23.76	114906	23	3295	1837
hsa-miR-34c-5p	ust	154	-22.92	154	-22.92	114914	23	2874	1613
hsa-miR-34c-5p	uts2	154	-21.34	154	-21.34	114926	23	860	202
hsa-miR-34c-5p	vangl1	147	-21.54	147	-21.54	114941	23	2312	870
hsa-miR-34c-5p	vps4a	474	-71.94	169	-29.96	115035	23	733	411 165 615
hsa-miR-34c-5p	wdr74	149	-20.88	149	-20.88	115159	23	850	181
hsa-miR-34c-5p	wipf3	154	-20.62	154	-20.62	115206	23	2550	1724
hsa-miR-34c-5p	wisp2	165	-24.78	165	-24.78	115210	23	504	208
hsa-miR-34c-5p	wscd2	162	-27.6	162	-27.6	115245	23	1776	869
hsa-miR-34c-5p	xbp1	161	-21.57	161	-21.57	115267	23	1420	840
hsa-miR-34c-5p	xirp1	165	-20.39	165	-20.39	115274	23	698	595
hsa-miR-34c-5p	xpo4	166	-22.15	166	-22.15	115290	23	6950	6690
hsa-miR-34c-5p	zbtb39	151	-21.99	151	-21.99	115389	23	3945	1392
hsa-miR-34c-5p	zbtb40	148	-20.81	148	-20.81	115391	23	4761	416
hsa-miR-34c-5p	zbtb46	158	-22.13	158	-22.13	115397	23	2405	456
hsa-miR-34c-5p	zdhhc15	166	-22.47	166	-22.47	115456	23	4547	929
hsa-miR-34c-5p	zer1	308	-40.34	157	-20.32	115476	23	1551	763 437
hsa-miR-34c-5p	zfp112	149	-20.54	149	-20.54	115490	23	4155	91
hsa-miR-34c-5p	znf248	154	-22.49	154	-22.49	115645	23	2850	1608
hsa-miR-34c-5p	znf275	165	-24.26	165	-24.26	115664	23	4951	2317
hsa-miR-34c-5p	znf33a	152	-21.9	152	-21.9	115706	23	1447	15
hsa-miR-34c-5p	znf354a	158	-21.36	158	-21.36	115716	23	208	4
hsa-miR-34c-5p	znf358	155	-25.17	155	-25.17	115719	23	76	46
hsa-miR-34c-5p	znf512b	159	-28.19	159	-28.19	115809	23	3186	1622
hsa-miR-34c-5p	znf831	151	-21.94	151	-21.94	116042	23	4370	1181
hsa-miR-34c-5p	zp3	147	-20.81	147	-20.81	116074	23	168	110
hsa-miR-34c-5p	zscan29	161	-20.02	161	-20.02	116094	23	2901	1471
hsa-miR-34c-5p	zswim5	167	-22.28	167	-22.28	116104	23	2055	1
hsa-miR-202-5p	ankrd40	163	-20.17	163	-20.17	117167	22	2805	1297
hsa-miR-202-5p	arrdc4	176	-30.38	176	-30.38	117523	22	888	419
hsa-miR-202-5p	atp10a	152	-21.33	152	-21.33	117657	22	4782	3786
hsa-miR-202-5p	b3galt5	153	-20.16	153	-20.16	117798	22	1396	343
hsa-miR-202-5p	b3gnt4	167	-22.79	167	-22.79	117807	22	1557	257
hsa-miR-202-5p	bicd2	149	-22	149	-22	117972	22	2093	2007
hsa-miR-202-5p	bpgm	164	-23.83	164	-23.83	118036	22	777	32
hsa-miR-202-5p	c11orf72	169	-22.49	169	-22.49	118240	22	261	46
hsa-miR-202-5p	c5orf20	163	-21.43	163	-21.43	118881	22	2160	1482
hsa-miR-202-5p	c7orf74	158	-20.51	158	-20.51	119021	22	3424	1018
hsa-miR-202-5p	camta2	163	-22.34	163	-22.34	119245	22	714	467
hsa-miR-202-5p	ccdc129	167	-25.02	167	-25.02	119395	22	860	441
hsa-miR-202-5p	ccnf	165	-20.37	165	-20.37	119561	22	1834	55
hsa-miR-202-5p	entpd5	147	-21.23	147	-21.23	121910	22	863	86
hsa-miR-202-5p	igdcc4	153	-20.38	153	-20.38	124444	22	2522	26
hsa-miR-202-5p	insrr	156	-21.15	156	-21.15	124665	22	810	159
hsa-miR-202-5p	kiaa0317	154	-20.75	154	-20.75	125071	22	3295	1347
hsa-miR-202-5p	nrg3	162	-24.51	162	-24.51	127607	22	1375	653
hsa-miR-202-5p	odz3	167	-20.1	167	-20.1	127797	22	2673	393
hsa-miR-202-5p	peli3	159	-25.06	159	-25.06	128533	22	2185	1817
hsa-miR-202-5p	phactr4	156	-20.66	156	-20.66	128623	22	3759	1671
hsa-miR-202-5p	pik3ca	162	-20.65	162	-20.65	128727	22	5729	68
hsa-miR-202-5p	ptch2	150	-23.43	150	-23.43	129579	22	845	390
hsa-miR-202-5p	sall2	164	-21.69	164	-21.69	130904	22	386	96
hsa-miR-202-5p	sema5b	158	-20.46	158	-20.46	131126	22	1251	1009
hsa-miR-202-5p	socs3	151	-20.52	151	-20.52	132008	22	1635	899
hsa-miR-202-5p	tgfb2	157	-20.01	157	-20.01	132954	22	3257	1571
hsa-miR-202-5p	tifab	163	-21.43	163	-21.43	133032	22	5236	4562
hsa-miR-202-5p	tox3	166	-22.35	166	-22.35	133530	22	1219	31
hsa-miR-202-5p	tspan9	155	-20.35	155	-20.35	133816	22	3448	3043
hsa-miR-202-5p	vps36	172	-20.43	172	-20.43	134380	22	3126	162
hsa-miR-202-5p	znf709	166	-21.32	166	-21.32	135320	22	2437	1740
hsa-miR-509-3-5p	a4gnt	163	-20.84	163	-20.84	135479	22	546	9
hsa-miR-509-3-5p	aadacl2	161	-20.06	161	-20.06	135483	22	4566	87
hsa-miR-509-3-5p	abca2	145	-20.19	145	-20.19	135505	22	5018	4276
hsa-miR-509-3-5p	abcg8	144	-21.27	144	-21.27	135546	22	553	119
hsa-miR-509-3-5p	ablim1	158	-21.63	158	-21.63	135570	22	5147	2052
hsa-miR-509-3-5p	abtb2	157	-23.99	157	-23.99	135579	22	1399	437
hsa-miR-509-3-5p	ac007308.1	162	-21.93	162	-21.93	135610	22	1891	821
hsa-miR-509-3-5p	ac009053.1	147	-20.72	147	-20.72	135633	22	1268	103
hsa-miR-509-3-5p	ac040934.1	155	-21.7	155	-21.7	135712	22	920	820
hsa-miR-509-3-5p	ac051642.1	150	-20.78	150	-20.78	135714	22	1505	735
hsa-miR-509-3-5p	ac068020.1	175	-28.01	175	-28.01	135721	22	2052	61
hsa-miR-509-3-5p	ac079612.1	159	-22.27	159	-22.27	135737	22	3443	735
hsa-miR-509-3-5p	ac093726.6	153	-20.55	153	-20.55	135771	22	1682	1544
hsa-miR-509-3-5p	ac104472.1	142	-20.68	142	-20.68	135783	22	1072	639
hsa-miR-509-3-5p	ac127496.3	155	-21.93	155	-21.93	135823	22	1216	1139
hsa-miR-509-3-5p	acbd4	142	-24.02	142	-24.02	135877	22	531	143
hsa-miR-509-3-5p	acot11	151	-22.08	151	-22.08	135902	22	4463	4389
hsa-miR-509-3-5p	acsbg1	155	-20.01	155	-20.01	135926	22	590	1
hsa-miR-509-3-5p	adamts9	152	-22.69	152	-22.69	136027	22	1313	1089
hsa-miR-509-3-5p	adar	154	-20.08	154	-20.08	136035	22	2739	1538
hsa-miR-509-3-5p	adc	168	-24.66	168	-24.66	136041	22	339	215
hsa-miR-509-3-5p	adnp	148	-22.95	148	-22.95	136078	22	1059	113
hsa-miR-509-3-5p	al023807.2	150	-21.78	150	-21.78	136256	22	3029	779
hsa-miR-509-3-5p	al137003.1	154	-21.5	154	-21.5	136270	22	2916	1081
hsa-miR-509-3-5p	al450307.1	161	-24.55	161	-24.55	136305	22	2318	1124
hsa-miR-509-3-5p	alg11	149	-22.11	149	-22.11	136361	22	1272	1097
hsa-miR-509-3-5p	angptl2	152	-20.6	152	-20.6	136457	22	1607	787
hsa-miR-509-3-5p	aph1a	146	-20.55	146	-20.55	136646	22	707	518
hsa-miR-509-3-5p	appl2	147	-21.31	147	-21.31	136695	22	426	71
hsa-miR-509-3-5p	arhgef6	155	-21.93	155	-21.93	136797	22	2472	1579
hsa-miR-509-3-5p	arl11	160	-22.62	160	-22.62	136814	22	2834	662
hsa-miR-509-3-5p	asb13	151	-20.64	151	-20.64	136908	22	2231	1452
hsa-miR-509-3-5p	aspg	151	-20.13	151	-20.13	136944	22	44	1
hsa-miR-509-3-5p	atp1a4	150	-26.85	150	-26.85	137026	22	1791	251
hsa-miR-509-3-5p	atp1b2	153	-20.78	153	-20.78	137028	22	1874	1762
hsa-miR-509-3-5p	atp5g2	149	-20.88	149	-20.88	137050	22	565	126
hsa-miR-509-3-5p	atp8a2	157	-22.85	157	-22.85	137091	22	1297	198
hsa-miR-509-3-5p	atp8b2	152	-22.67	152	-22.67	137093	22	2189	646
hsa-miR-509-3-5p	b3gat2	146	-20.77	146	-20.77	137155	22	4984	1397
hsa-miR-509-3-5p	b3gnt3	166	-25.16	166	-25.16	137159	22	1454	381
hsa-miR-509-3-5p	bag5	162	-21.93	162	-21.93	137192	22	3276	1843
hsa-miR-509-3-5p	baiap2	184	-29	184	-29	137199	22	1681	84
hsa-miR-509-3-5p	bbs12	148	-21.95	148	-21.95	137229	22	917	749
hsa-miR-509-3-5p	brd4	148	-23.24	148	-23.24	137415	22	2244	759
hsa-miR-509-3-5p	brp44l	164	-20.53	164	-20.53	137432	22	510	244
hsa-miR-509-3-5p	bsnd	168	-20.38	168	-20.38	137444	22	2255	2041
hsa-miR-509-3-5p	c10orf108	140	-23.11	140	-23.11	137506	22	1420	1296
hsa-miR-509-3-5p	c10orf25	161	-20.74	161	-20.74	137528	22	2680	654
hsa-miR-509-3-5p	c11orf2	147	-21.88	147	-21.88	137561	22	573	206
hsa-miR-509-3-5p	c11orf21	156	-20.81	156	-20.81	137563	22	777	163
hsa-miR-509-3-5p	c14orf102	147	-20.84	147	-20.84	137666	22	2255	383
hsa-miR-509-3-5p	c16orf72	155	-25.75	155	-25.75	137753	22	4728	2783
hsa-miR-509-3-5p	c18orf26	154	-20.37	154	-20.37	137826	22	1348	92
hsa-miR-509-3-5p	c19orf25	161	-26.55	161	-26.55	137845	22	1828	284
hsa-miR-509-3-5p	c19orf26	157	-25.74	157	-25.74	137846	22	945	502
hsa-miR-509-3-5p	c19orf54	151	-23.44	151	-23.44	137867	22	1577	122
hsa-miR-509-3-5p	c19orf6	165	-23.33	165	-23.33	137872	22	699	260
hsa-miR-509-3-5p	c20orf202	155	-22.17	155	-22.17	138039	22	1172	676
hsa-miR-509-3-5p	c22orf26	154	-22.6	154	-22.6	138083	22	2349	1064
hsa-miR-509-3-5p	c22orf29	147	-24.54	147	-24.54	138085	22	5029	3851
hsa-miR-509-3-5p	c22orf34	159	-23.41	159	-23.41	138089	22	1969	644
hsa-miR-509-3-5p	c2cd4a	155	-21.7	155	-21.7	138101	22	2187	782
hsa-miR-509-3-5p	c2cd4d	158	-20.95	158	-20.95	138104	22	109	25
hsa-miR-509-3-5p	c2orf44	153	-22.28	153	-22.28	138116	22	1765	167
hsa-miR-509-3-5p	c2orf72	160	-25.19	160	-25.19	138137	22	2693	315
hsa-miR-509-3-5p	c3orf19	161	-24.12	161	-24.12	138157	22	1465	1113
hsa-miR-509-3-5p	c3orf75	150	-21.24	150	-21.24	138190	22	428	127
hsa-miR-509-3-5p	c4orf46	170	-25.07	170	-25.07	138220	22	3069	9
hsa-miR-509-3-5p	c5orf20	154	-20.74	154	-20.74	138234	22	2160	1761
hsa-miR-509-3-5p	c5orf51	158	-22.19	158	-22.19	138256	22	4337	2001
hsa-miR-509-3-5p	c6orf138	148	-21.11	148	-21.11	138285	22	2128	775
hsa-miR-509-3-5p	c6orf165	155	-20.04	155	-20.04	138294	22	349	98
hsa-miR-509-3-5p	c7orf71	157	-21.15	157	-21.15	138371	22	730	637
hsa-miR-509-3-5p	c8orf42	313	-43.38	164	-22.73	138390	22	1769	1105 447
hsa-miR-509-3-5p	c9orf5	158	-20.64	158	-20.64	138465	22	1584	1208
hsa-miR-509-3-5p	c9orf9	155	-21.37	155	-21.37	138486	22	1420	632
hsa-miR-509-3-5p	cables2	147	-20.34	147	-20.34	138511	22	2341	328
hsa-miR-509-3-5p	camk2b	156	-22.39	156	-22.39	138583	22	1463	1263
hsa-miR-509-3-5p	capn1	162	-20.15	162	-20.15	138606	22	720	391
hsa-miR-509-3-5p	capns1	154	-22.55	154	-22.55	138619	22	513	68
hsa-miR-509-3-5p	catsperb	147	-20.37	147	-20.37	138677	22	2025	1484
hsa-miR-509-3-5p	cbl	166	-30.17	166	-30.17	138685	22	7160	5746
hsa-miR-509-3-5p	cc2d2b	162	-26.24	162	-26.24	138715	22	675	243
hsa-miR-509-3-5p	ccdc57	159	-23.4	159	-23.4	138815	22	1358	1004
hsa-miR-509-3-5p	ccdc74a	149	-20.35	149	-20.35	138835	22	1502	76
hsa-miR-509-3-5p	ccdc88c	151	-20.28	151	-20.28	138855	22	3223	1736
hsa-miR-509-3-5p	ccm2	150	-21.26	150	-21.26	138900	22	412	223
hsa-miR-509-3-5p	ccnj	153	-20.13	153	-20.13	138920	22	1734	517
hsa-miR-509-3-5p	cd27	164	-21.86	164	-21.86	138983	22	326	76
hsa-miR-509-3-5p	cd59	153	-20.74	153	-20.74	139019	22	7116	2070
hsa-miR-509-3-5p	cd81	152	-21.75	152	-21.75	139032	22	553	15
hsa-miR-509-3-5p	cdc20b	167	-21.97	167	-21.97	139053	22	414	71
hsa-miR-509-3-5p	cdca4	153	-20.68	153	-20.68	139082	22	742	119
hsa-miR-509-3-5p	cdk5r2	146	-21.35	146	-21.35	139137	22	1230	691
hsa-miR-509-3-5p	cebpd	155	-23.26	155	-23.26	139197	22	765	463
hsa-miR-509-3-5p	cela1	164	-21.85	164	-21.85	139206	22	134	31
hsa-miR-509-3-5p	cfd	151	-21.03	151	-21.03	139291	22	386	287
hsa-miR-509-3-5p	chchd5	154	-22.92	154	-22.92	139329	22	422	182
hsa-miR-509-3-5p	chrna7	154	-21.83	154	-21.83	139398	22	1258	102
hsa-miR-509-3-5p	cish	164	-24.43	164	-24.43	139449	22	1111	894
hsa-miR-509-3-5p	cldn19	171	-27.48	171	-27.48	139495	22	2669	1900
hsa-miR-509-3-5p	clu	152	-20.08	152	-20.08	139585	22	1306	876
hsa-miR-509-3-5p	cog8	171	-27.22	171	-27.22	139686	22	2293	452
hsa-miR-509-3-5p	col22a1	150	-26.32	150	-26.32	139703	22	1017	7
hsa-miR-509-3-5p	cpz	141	-21.48	141	-21.48	139863	22	2146	188
hsa-miR-509-3-5p	cramp1l	150	-21.89	150	-21.89	139882	22	4959	3740
hsa-miR-509-3-5p	creld2	158	-22.03	158	-22.03	139903	22	233	58
hsa-miR-509-3-5p	crip1	154	-23.45	154	-23.45	139910	22	290	161
hsa-miR-509-3-5p	crybb3	155	-21.86	155	-21.86	139947	22	206	72
hsa-miR-509-3-5p	csnk1g2	145	-22.17	145	-22.17	139989	22	860	380
hsa-miR-509-3-5p	ctc1	159	-23.73	159	-23.73	140062	22	3746	3573
hsa-miR-509-3-5p	ctns	154	-20.72	154	-20.72	140105	22	303	179
hsa-miR-509-3-5p	cyb5a	171	-27.57	171	-27.57	140212	22	323	66
hsa-miR-509-3-5p	cyp27c1	155	-23.77	155	-23.77	140249	22	861	775
hsa-miR-509-3-5p	cyp2s1	166	-20.32	166	-20.32	140264	22	429	102
hsa-miR-509-3-5p	dact3	140	-20.84	140	-20.84	140315	22	2461	2101
hsa-miR-509-3-5p	dagla	146	-23.37	146	-23.37	140320	22	5113	3088
hsa-miR-509-3-5p	dap3	162	-20.86	162	-20.86	140330	22	284	111
hsa-miR-509-3-5p	dclre1b	151	-21.47	151	-21.47	140395	22	1895	22
hsa-miR-509-3-5p	ddx5	153	-20.51	153	-20.51	140468	22	1667	88
hsa-miR-509-3-5p	dgkd	159	-20.5	159	-20.5	140566	22	4024	2359
hsa-miR-509-3-5p	dgke	150	-20.25	150	-20.25	140567	22	5882	5071
hsa-miR-509-3-5p	dhcr24	164	-21.89	164	-21.89	140574	22	2606	393
hsa-miR-509-3-5p	dip2b	164	-24.48	164	-24.48	140625	22	3321	1841
hsa-miR-509-3-5p	dlg5	155	-23.21	155	-23.21	140657	22	1649	750
hsa-miR-509-3-5p	dlst	158	-23.16	158	-23.16	140668	22	1326	328
hsa-miR-509-3-5p	dnah10	160	-20.61	160	-20.61	140701	22	1943	1551
hsa-miR-509-3-5p	dnah10os	151	-22.78	151	-22.78	140702	22	4147	3434
hsa-miR-509-3-5p	dok4	143	-20.08	143	-20.08	140803	22	1455	41
hsa-miR-509-3-5p	dppa4	152	-21.76	152	-21.76	140839	22	598	447
hsa-miR-509-3-5p	dqx1	158	-20.99	158	-20.99	140854	22	1289	951
hsa-miR-509-3-5p	drp2	148	-20.12	148	-20.12	140868	22	3875	2351
hsa-miR-509-3-5p	dsc3	144	-21.37	144	-21.37	140871	22	4303	104
hsa-miR-509-3-5p	dusp15	171	-26.56	171	-26.56	140919	22	336	136
hsa-miR-509-3-5p	ehd3	304	-46.03	154	-24.14	141096	22	2192	2121 1913
hsa-miR-509-3-5p	ehd4	157	-21.84	157	-21.84	141097	22	2273	582
hsa-miR-509-3-5p	eif3b	152	-22.27	152	-22.27	141131	22	476	147
hsa-miR-509-3-5p	eif4ebp2	154	-20.15	154	-20.15	141153	22	6871	3311
hsa-miR-509-3-5p	eif5b	152	-22.27	152	-22.27	141164	22	851	330
hsa-miR-509-3-5p	elp3	149	-20.2	149	-20.2	141201	22	369	8
hsa-miR-509-3-5p	emp2	163	-23.47	163	-23.47	141221	22	56	11
hsa-miR-509-3-5p	enpp6	155	-21.93	155	-21.93	141255	22	2471	1607
hsa-miR-509-3-5p	epb49	152	-20.22	152	-20.22	141281	22	223	123
hsa-miR-509-3-5p	epg5	152	-20.98	152	-20.98	141286	22	4857	2427
hsa-miR-509-3-5p	epha7	161	-20.56	161	-20.56	141295	22	3406	2023
hsa-miR-509-3-5p	ern1	150	-22.25	150	-22.25	141360	22	958	483
hsa-miR-509-3-5p	esrp2	159	-21.95	159	-21.95	141383	22	4258	3724
hsa-miR-509-3-5p	fam106a	151	-22.08	151	-22.08	141518	22	1728	1650
hsa-miR-509-3-5p	fam134a	140	-20.12	140	-20.12	141573	22	224	96
hsa-miR-509-3-5p	fam153b	159	-21.18	159	-21.18	141593	22	749	165
hsa-miR-509-3-5p	fam168b	145	-20.04	145	-20.04	141623	22	4589	4535
hsa-miR-509-3-5p	fam198b	153	-23.1	153	-23.1	141680	22	2026	595
hsa-miR-509-3-5p	fam200a	167	-25.89	167	-25.89	141687	22	378	160
hsa-miR-509-3-5p	fam32a	145	-22.18	145	-22.18	141721	22	1089	378
hsa-miR-509-3-5p	fam71c	158	-20.64	158	-20.64	141779	22	648	528
hsa-miR-509-3-5p	fam73b	140	-24.38	140	-24.38	141790	22	2369	729
hsa-miR-509-3-5p	fam9c	147	-21.33	147	-21.33	141842	22	5260	1476
hsa-miR-509-3-5p	fastkd3	142	-20.97	142	-20.97	141869	22	1290	379
hsa-miR-509-3-5p	fbxo11	155	-23.01	155	-23.01	141909	22	299	102
hsa-miR-509-3-5p	fbxo42	152	-22.82	152	-22.82	141933	22	3831	2517
hsa-miR-509-3-5p	fbxw11	156	-21.9	156	-21.9	141946	22	1808	821
hsa-miR-509-3-5p	fdx1	148	-21.57	148	-21.57	141986	22	2413	896
hsa-miR-509-3-5p	fgf2	159	-21	159	-21	142029	22	5840	1160
hsa-miR-509-3-5p	flj43860	150	-24	150	-24	142108	22	3629	2185
hsa-miR-509-3-5p	fn3k	147	-21.33	147	-21.33	142140	22	840	532
hsa-miR-509-3-5p	foxi2	286	-43.21	146	-22.75	142188	22	2221	527 500
hsa-miR-509-3-5p	foxl2	155	-21	155	-21	142195	22	1686	202
hsa-miR-509-3-5p	frat1	150	-20.12	150	-20.12	142222	22	1622	44
hsa-miR-509-3-5p	frmpd2	162	-23.96	162	-23.96	142242	22	764	5
hsa-miR-509-3-5p	ftsj1	149	-20.31	149	-20.31	142273	22	638	170
hsa-miR-509-3-5p	fxyd7	159	-27.26	159	-27.26	142309	22	573	213
hsa-miR-509-3-5p	fzd4	159	-23.26	159	-23.26	142318	22	5463	3836
hsa-miR-509-3-5p	gabpa	162	-24.96	162	-24.96	142344	22	3228	201
hsa-miR-509-3-5p	gas1	147	-20.46	147	-20.46	142437	22	1378	270
hsa-miR-509-3-5p	gbf1	152	-24	152	-24	142466	22	563	286
hsa-miR-509-3-5p	gdnf	155	-22.2	155	-22.2	142521	22	2974	1991
hsa-miR-509-3-5p	gfral	164	-22.03	164	-22.03	142551	22	640	156
hsa-miR-509-3-5p	glb1l2	158	-20.05	158	-20.05	142625	22	282	153
hsa-miR-509-3-5p	glg1	162	-21.93	162	-21.93	142632	22	4626	1223
hsa-miR-509-3-5p	glipr1	152	-21.78	152	-21.78	142637	22	659	1
hsa-miR-509-3-5p	glis2	159	-22.33	159	-22.33	142642	22	2073	641
hsa-miR-509-3-5p	gmeb2	150	-25.17	150	-25.17	142684	22	2487	2126
hsa-miR-509-3-5p	gpr26	153	-21.42	153	-21.42	142882	22	6447	5934
hsa-miR-509-3-5p	gpr78	141	-21.48	141	-21.48	142908	22	2106	43
hsa-miR-509-3-5p	gpsm1	149	-22.64	149	-22.64	142931	22	1385	561
hsa-miR-509-3-5p	grb10	148	-23.77	148	-23.77	142953	22	2889	2644
hsa-miR-509-3-5p	grm6	142	-20.11	142	-20.11	142998	22	3330	550
hsa-miR-509-3-5p	gtf2h5	155	-21.53	155	-21.53	143063	22	1831	1046
hsa-miR-509-3-5p	gxylt1	160	-22.31	160	-22.31	143101	22	5941	1440
hsa-miR-509-3-5p	hadha	155	-22.71	155	-22.71	143144	22	564	320
hsa-miR-509-3-5p	hecw2	158	-23.52	158	-23.52	143249	22	2024	1845
hsa-miR-509-3-5p	henmt1	160	-21.07	160	-21.07	143258	22	276	149
hsa-miR-509-3-5p	hipk1	162	-20.55	162	-20.55	143325	22	4288	260
hsa-miR-509-3-5p	hjurp	145	-22.57	145	-22.57	143402	22	230	127
hsa-miR-509-3-5p	hla-a	154	-20.1	154	-20.1	143408	22	992	154
hsa-miR-509-3-5p	hmx3	160	-20.66	160	-20.66	143467	22	2748	1179
hsa-miR-509-3-5p	hnrnpu	154	-21.08	154	-21.08	143491	22	3284	2520
hsa-miR-509-3-5p	hsd3b7	158	-21.21	158	-21.21	143612	22	1325	146
hsa-miR-509-3-5p	hspa12a	161	-22.71	161	-22.71	143628	22	3589	454
hsa-miR-509-3-5p	hyou1	153	-21.56	153	-21.56	143694	22	282	160
hsa-miR-509-3-5p	idh2	158	-21.72	158	-21.72	143720	22	270	6
hsa-miR-509-3-5p	ifrd2	152	-27.08	152	-27.08	143781	22	404	83
hsa-miR-509-3-5p	igsf9b	150	-21.11	150	-21.11	143851	22	3027	638
hsa-miR-509-3-5p	il6r	155	-21.7	155	-21.7	143945	22	4070	1391
hsa-miR-509-3-5p	ino80d	147	-20.09	147	-20.09	143993	22	10647	135
hsa-miR-509-3-5p	insig1	152	-20.36	152	-20.36	144009	22	602	468
hsa-miR-509-3-5p	ip6k3	170	-24.79	170	-24.79	144034	22	1053	334
hsa-miR-509-3-5p	ipo8	156	-22.81	156	-22.81	144042	22	1871	1683
hsa-miR-509-3-5p	ipp	155	-21.93	155	-21.93	144044	22	1255	1153
hsa-miR-509-3-5p	iqce	153	-21.83	153	-21.83	144050	22	4572	2218
hsa-miR-509-3-5p	iqsec2	149	-23.25	149	-23.25	144064	22	1343	1145
hsa-miR-509-3-5p	iqsec3	159	-21.17	159	-21.17	144065	22	3427	1499
hsa-miR-509-3-5p	irgq	150	-21.65	150	-21.65	144088	22	7657	5986
hsa-miR-509-3-5p	jdp2	154	-20.39	154	-20.39	144197	22	3224	1120
hsa-miR-509-3-5p	jmjd8	154	-23.63	154	-23.63	144206	22	1118	418
hsa-miR-509-3-5p	kbtbd12	162	-25.58	162	-25.58	144249	22	3393	417
hsa-miR-509-3-5p	kcmf1	159	-21.44	159	-21.44	144258	22	2028	556
hsa-miR-509-3-5p	kctd15	141	-24.01	141	-24.01	144357	22	2815	1713
hsa-miR-509-3-5p	kctd8	167	-22.41	167	-22.41	144370	22	881	1
hsa-miR-509-3-5p	kiaa0649	151	-22.79	151	-22.79	144439	22	753	379
hsa-miR-509-3-5p	kiaa1239	154	-21.35	154	-21.35	144468	22	2248	465
hsa-miR-509-3-5p	kiaa1383	155	-20.12	155	-20.12	144481	22	2179	663
hsa-miR-509-3-5p	kiaa1462	164	-24.16	164	-24.16	144488	22	5083	4815
hsa-miR-509-3-5p	kiaa1704	160	-22.21	160	-22.21	144505	22	3236	3027
hsa-miR-509-3-5p	kiaa1755	171	-24.13	171	-24.13	144509	22	3239	2329
hsa-miR-509-3-5p	kif15	164	-22.24	164	-22.24	144530	22	2055	1904
hsa-miR-509-3-5p	kif21b	144	-23.41	144	-23.41	144542	22	4278	3463
hsa-miR-509-3-5p	kif5c	152	-20.13	152	-20.13	144560	22	3689	101
hsa-miR-509-3-5p	klhl18	148	-25.49	148	-25.49	144627	22	636	384
hsa-miR-509-3-5p	klhl25	150	-20.7	150	-20.7	144634	22	1690	1239
hsa-miR-509-3-5p	krtap4-4	150	-21.31	150	-21.31	144822	22	533	64
hsa-miR-509-3-5p	leprot	157	-21.55	157	-21.55	145000	22	4088	2263
hsa-miR-509-3-5p	lhfpl2	150	-20.62	150	-20.62	145034	22	3666	167
hsa-miR-509-3-5p	lilrb3	159	-20.67	159	-20.67	145061	22	815	315
hsa-miR-509-3-5p	lin7c	162	-21.91	162	-21.91	145082	22	3751	1831
hsa-miR-509-3-5p	lipa	164	-22.33	164	-22.33	145089	22	455	94
hsa-miR-509-3-5p	lmnb2	152	-20.57	152	-20.57	145124	22	2745	1760
hsa-miR-509-3-5p	lnp1	151	-20.44	151	-20.44	145137	22	375	126
hsa-miR-509-3-5p	lpcat1	153	-21.9	153	-21.9	145161	22	3887	2549
hsa-miR-509-3-5p	lrrc2	151	-22.31	151	-22.31	145228	22	3591	1595
hsa-miR-509-3-5p	lrrc8b	153	-21.12	153	-21.12	145278	22	1117	661
hsa-miR-509-3-5p	lsm14a	152	-20.01	152	-20.01	145311	22	2127	1817
hsa-miR-509-3-5p	lsm3	166	-24.51	166	-24.51	145314	22	3003	1827
hsa-miR-509-3-5p	lysmd2	153	-21.16	153	-21.16	145381	22	542	123
hsa-miR-509-3-5p	madd	150	-21.77	150	-21.77	145409	22	880	570
hsa-miR-509-3-5p	maea	143	-20.74	143	-20.74	145410	22	143	21
hsa-miR-509-3-5p	mamdc4	148	-22.6	148	-22.6	145468	22	1892	909
hsa-miR-509-3-5p	map7d3	154	-20.65	154	-20.65	145532	22	1706	486
hsa-miR-509-3-5p	mapre2	152	-21.53	152	-21.53	145557	22	1409	808
[truncated: 582 more rows]
