# Supplementary material for: MicroRNA and piRNA Profiles in Normal Human Testis Detected by Next Generation Sequencing
Source: PLoS One. 2013 Jun 24;8(6):e66809. doi: 10.1371/journal.pone.0066809 (PMC3691314; doi:10.1371/journal.pone.0066809)
Supplement: Table S6 — The putative target genes of 5 abundant novel miRNAs. (XLS) [file pone.0066809.s010.xls]

## Sheet: novel_mirna_targets
Table S6. The putative target genes of 5 abundant novel miRNAs
miRNA	Gene	Tot Score	Tot Energy	Max Score	Max Energy	Strand	Len1	Len2	Positions
HT-m0117_3p	a4galt	163	-31.98	163	-31.98	193537	22	769	697
HT-m0117_3p	ac010724.2	160	-27.48	160	-27.48	193710	22	2382	391
HT-m0117_3p	ac011295.1	160	-27.48	160	-27.48	193712	22	2382	391
HT-m0117_3p	ac015804.1	156	-32.59	156	-32.59	193732	22	2899	1829
HT-m0117_3p	ac087645.1	141	-22.55	141	-22.55	193804	22	2233	1709
HT-m0117_3p	ac092171.2	149	-29.11	149	-29.11	193820	22	1298	833
HT-m0117_3p	ac134312.1	311	-55.66	160	-31.33	193891	22	1836	1724 1235
HT-m0117_3p	actn1	156	-30.37	156	-30.37	194016	22	73	1
HT-m0117_3p	adcy1	145	-22.75	145	-22.75	194106	22	9305	8561
HT-m0117_3p	agap3	154	-31.71	154	-31.71	194194	22	848	295
HT-m0117_3p	agmat	141	-20.23	141	-20.23	194211	22	1298	602
HT-m0117_3p	akap13	158	-27.2	158	-27.2	194277	22	4645	2386
HT-m0117_3p	akap17a	144	-23.76	144	-23.76	194279	22	1908	726
HT-m0117_3p	akna	157	-33.05	157	-33.05	194293	22	4728	835
HT-m0117_3p	al023807.2	141	-21.76	141	-21.76	194315	22	3029	1066
HT-m0117_3p	al589743.1	158	-26.85	158	-26.85	194368	22	1754	1271
HT-m0117_3p	alkbh4	161	-30.69	161	-30.69	194435	22	1249	473
HT-m0117_3p	alkbh6	160	-27.36	160	-27.36	194437	22	507	325
HT-m0117_3p	als2cl	150	-24.67	150	-24.67	194457	22	5089	3719
HT-m0117_3p	anapc2	320	-63.53	161	-32	194505	22	158	60 4
HT-m0117_3p	ank3	159	-30.76	159	-30.76	194524	22	3337	235
HT-m0117_3p	anks3	149	-25.76	149	-25.76	194601	22	961	506
HT-m0117_3p	apba2	147	-27.94	147	-27.94	194691	22	1178	24
HT-m0117_3p	apbb2	141	-21.76	141	-21.76	194695	22	6064	4748
HT-m0117_3p	apobec3c	155	-28.8	155	-28.8	194726	22	769	1
HT-m0117_3p	arc	146	-25.08	146	-25.08	194777	22	1551	1007
HT-m0117_3p	as3mt	141	-23.86	141	-23.86	194955	22	1199	720
HT-m0117_3p	asmtl	147	-25.46	147	-25.46	194997	22	130	38
HT-m0117_3p	atcay	145	-24.46	145	-24.46	195028	22	3486	2976
HT-m0117_3p	atg4b	161	-29.07	161	-29.07	195050	22	359	55
HT-m0117_3p	atp11a	151	-24.73	151	-24.73	195072	22	5365	1160
HT-m0117_3p	atp2a3	170	-35.57	170	-35.57	195092	22	1547	786
HT-m0117_3p	atp2b2	151	-29.04	151	-29.04	195094	22	4791	8
HT-m0117_3p	atp6v0c	157	-26.34	157	-26.34	195128	22	473	151
HT-m0117_3p	atp6v1h	163	-33.65	163	-33.65	195146	22	1292	1201
HT-m0117_3p	aurkaip1	174	-37.58	174	-37.58	195181	22	64	4
HT-m0117_3p	b3galt6	159	-26.58	159	-26.58	195211	22	1773	1279
HT-m0117_3p	bag5	141	-23.86	141	-23.86	195251	22	3276	2036
HT-m0117_3p	bai1	322	-59.88	168	-33.95	195255	22	1778	586 1225
HT-m0117_3p	barhl1	162	-28.29	162	-28.29	195270	22	161	37
HT-m0117_3p	bbc3	140	-20.79	140	-20.79	195283	22	877	171
HT-m0117_3p	best4	156	-31.17	156	-31.17	195360	22	625	1
HT-m0117_3p	bri3bp	141	-23.86	141	-23.86	195483	22	5708	2484
HT-m0117_3p	c10orf55	165	-33.73	165	-33.73	195599	22	1707	600
HT-m0117_3p	c11orf83	144	-21.85	144	-21.85	195658	22	1463	615
HT-m0117_3p	c12orf49	145	-26.44	145	-26.44	195691	22	1057	280
HT-m0117_3p	c17orf82	158	-28.69	158	-28.69	195870	22	549	35
HT-m0117_3p	c19orf26	150	-31.6	150	-31.6	195905	22	945	620
HT-m0117_3p	c19orf29	161	-33.05	161	-33.05	195907	22	1263	141
HT-m0117_3p	c1ql1	153	-27.84	153	-27.84	195952	22	495	426
HT-m0117_3p	c1ql2	162	-36.22	162	-36.22	195953	22	559	30
HT-m0117_3p	c1orf187	141	-21.76	141	-21.76	196017	22	6161	3358
HT-m0117_3p	c1orf229	161	-31.88	161	-31.88	196038	22	1351	54
HT-m0117_3p	c2cd3	305	-59.1	158	-33.06	196159	22	1009	356 308
HT-m0117_3p	c2orf83	141	-20.21	141	-20.21	196205	22	1560	652
HT-m0117_3p	c3orf72	147	-22.58	147	-22.58	196248	22	717	118
HT-m0117_3p	c7orf49	145	-20.75	145	-20.75	196411	22	1358	58
HT-m0117_3p	c7orf74	156	-26.18	156	-26.18	196433	22	3424	38
HT-m0117_3p	c8orf33	155	-26.71	155	-26.71	196441	22	1873	1457
HT-m0117_3p	c8orf37	145	-20.63	145	-20.63	196443	22	2698	2088
HT-m0117_3p	ca11	155	-23.23	155	-23.23	196553	22	104	9
HT-m0117_3p	cacna1a	148	-26.63	148	-26.63	196579	22	1604	738
HT-m0117_3p	cacna1i	152	-30.46	152	-30.46	196587	22	3325	12
HT-m0117_3p	calml5	151	-26.85	151	-26.85	196631	22	303	32
HT-m0117_3p	camk2n2	150	-29.9	150	-29.9	196646	22	944	187
HT-m0117_3p	caskin1	155	-31.14	155	-31.14	196711	22	1367	12
HT-m0117_3p	cav1	152	-26.16	152	-26.16	196738	22	1338	417
HT-m0117_3p	cbx4	155	-32.82	155	-32.82	196765	22	399	365
HT-m0117_3p	cc2d1a	293	-49.05	153	-27.77	196771	22	2558	1107 918
HT-m0117_3p	ccdc165	140	-21.23	140	-21.23	196840	22	1189	173
HT-m0117_3p	ccdc85b	159	-33.01	159	-33.01	196908	22	242	12
HT-m0117_3p	cd3g	144	-22.71	144	-22.71	197065	22	682	656
HT-m0117_3p	cd81	161	-32.62	161	-32.62	197091	22	553	343
HT-m0117_3p	cd8a	156	-26.23	156	-26.23	197096	22	1315	315
HT-m0117_3p	cdc42ep5	164	-34.03	164	-34.03	197131	22	75	11
HT-m0117_3p	cdipt	155	-26.8	155	-26.8	197176	22	1526	629
HT-m0117_3p	cdkal1	144	-22.71	144	-22.71	197204	22	1365	615
HT-m0117_3p	cebpb	159	-27.96	159	-27.96	197255	22	604	198
HT-m0117_3p	cebpd	154	-30.08	154	-30.08	197256	22	765	71
HT-m0117_3p	celf3	154	-28.77	154	-28.77	197272	22	1044	705
HT-m0117_3p	chd5	148	-26.04	148	-26.04	197397	22	4618	723
HT-m0117_3p	cherp	151	-25.26	151	-25.26	197405	22	1270	268
HT-m0117_3p	chrna7	149	-26.55	149	-26.55	197457	22	1258	288
HT-m0117_3p	chst12	314	-57.86	163	-32	197469	22	723	221 205
HT-m0117_3p	cited4	159	-33.1	159	-33.1	197512	22	516	1
HT-m0117_3p	clcc1	144	-22.71	144	-22.71	197534	22	3039	1866
HT-m0117_3p	col27a1	147	-27.28	147	-27.28	197766	22	3873	2483
HT-m0117_3p	commd3	158	-28.39	158	-28.39	197799	22	258	6
HT-m0117_3p	cplx1	163	-33.4	163	-33.4	197886	22	1543	677
HT-m0117_3p	cpz	180	-38.42	180	-38.42	197922	22	2146	1742
HT-m0117_3p	crat	151	-24.54	151	-24.54	197942	22	1857	1761
HT-m0117_3p	crebbp	147	-25.51	147	-25.51	197956	22	2664	1240
HT-m0117_3p	crtc1	163	-31.99	163	-31.99	197993	22	4950	190
HT-m0117_3p	cspg4p5	154	-30.66	154	-30.66	198054	22	2148	1048
HT-m0117_3p	ctd-3051d23.1	150	-27.63	150	-27.63	198140	22	2653	346
HT-m0117_3p	ctif	154	-28.7	154	-28.7	198153	22	3648	521
HT-m0117_3p	ctxn1	161	-29.94	161	-29.94	198192	22	793	233
HT-m0117_3p	cxcr3	165	-33.88	165	-33.88	198235	22	449	193
HT-m0117_3p	cxxc1	140	-22.27	140	-22.27	198240	22	248	33
HT-m0117_3p	cygb	141	-22.6	141	-22.6	198288	22	1220	1130
HT-m0117_3p	dagla	161	-32.28	161	-32.28	198379	22	5113	1260
HT-m0117_3p	dapk1	158	-35.97	158	-35.97	198390	22	3695	3321
HT-m0117_3p	dda1	170	-29.93	170	-29.93	198478	22	3629	70
HT-m0117_3p	ddx39a	154	-31.78	154	-31.78	198516	22	115	12
HT-m0117_3p	dhx37	306	-51.98	157	-28.17	198666	22	1113	465 302
HT-m0117_3p	dis3l2	153	-29.9	153	-29.9	198694	22	2333	371
HT-m0117_3p	dlx1	145	-21.93	145	-21.93	198728	22	116	1
HT-m0117_3p	dlx2	147	-27.29	147	-27.29	198729	22	836	286
HT-m0117_3p	dmpk	145	-27.04	145	-27.04	198742	22	148	113
HT-m0117_3p	dmrta2	148	-24.83	148	-24.83	198747	22	1115	952
HT-m0117_3p	dot1l	140	-22.09	140	-22.09	198872	22	944	485
HT-m0117_3p	drgx	152	-30.14	152	-30.14	198925	22	1924	1
HT-m0117_3p	dtx3l	141	-23.86	141	-23.86	198961	22	3456	393
HT-m0117_3p	dusp8	145	-26.07	145	-26.07	198994	22	2474	10
HT-m0117_3p	dysfip1	161	-28.29	161	-28.29	199030	22	237	1
HT-m0117_3p	ebf4	147	-23.79	147	-23.79	199053	22	845	799
HT-m0117_3p	eif2c1	156	-26.99	156	-26.99	199181	22	4692	739
HT-m0117_3p	elavl1	145	-25.25	145	-25.25	199228	22	4909	3092
HT-m0117_3p	eln	155	-26.91	155	-26.91	199250	22	977	670
HT-m0117_3p	emilin1	150	-24.62	150	-24.62	199270	22	380	1
HT-m0117_3p	emx1	145	-26.97	145	-26.97	199285	22	449	385
HT-m0117_3p	epg5	141	-22.4	141	-22.4	199345	22	4857	3593
HT-m0117_3p	epm2aip1	147	-21.9	147	-21.9	199366	22	5388	4684
HT-m0117_3p	ets1	152	-25.4	152	-25.4	199458	22	3600	2530
HT-m0117_3p	exd3	145	-23.41	145	-23.41	199482	22	1753	889
HT-m0117_3p	exoc3l4	155	-30.84	155	-30.84	199489	22	332	243
HT-m0117_3p	fam117a	155	-26.51	155	-26.51	199599	22	923	665
HT-m0117_3p	fam19a5	154	-26.2	154	-26.2	199745	22	561	88
HT-m0117_3p	fam20c	147	-24.78	147	-24.78	199754	22	765	592
HT-m0117_3p	fancc	148	-25.84	148	-25.84	199905	22	2652	233
HT-m0117_3p	fat1	169	-34.81	169	-34.81	199930	22	272	243
HT-m0117_3p	flna	164	-32.82	164	-32.82	200168	22	317	82
HT-m0117_3p	foxl1	155	-24.17	155	-24.17	200253	22	1936	1212
HT-m0117_3p	foxl2	153	-30.01	153	-30.01	200254	22	1686	725
HT-m0117_3p	fscn1	153	-28.49	153	-28.49	200311	22	1147	168
HT-m0117_3p	fzd2	147	-27.78	147	-27.78	200375	22	102	24
HT-m0117_3p	g6pd	146	-32.49	146	-32.49	200391	22	609	32
HT-m0117_3p	galnt9	160	-31.24	160	-31.24	200473	22	34	1
HT-m0117_3p	gatad2b	160	-30.28	160	-30.28	200513	22	5452	1311
HT-m0117_3p	gats	143	-26.29	143	-26.29	200516	22	1992	1740
HT-m0117_3p	gatsl2	149	-25.45	149	-25.45	200517	22	106	14
HT-m0117_3p	gfod1	141	-21.35	141	-21.35	200602	22	6913	5004
HT-m0117_3p	gigyf1	148	-24.25	148	-24.25	200637	22	2212	1060
HT-m0117_3p	gli2	144	-26.6	144	-26.6	200693	22	3283	1568
HT-m0117_3p	gltscr1	151	-25.92	151	-25.92	200728	22	862	693
HT-m0117_3p	gmeb1	143	-22.71	143	-22.71	200742	22	4580	2645
HT-m0117_3p	gng4	147	-22.71	147	-22.71	200783	22	4422	3124
HT-m0117_3p	gng7	311	-59.94	156	-31.44	200786	22	3802	163 3404
HT-m0117_3p	gp5	149	-23.46	149	-23.46	200845	22	1779	202
HT-m0117_3p	gpi	141	-23.86	141	-23.86	200874	22	2377	1412
HT-m0117_3p	gpr135	149	-23.48	149	-23.48	200903	22	426	40
HT-m0117_3p	gpr78	180	-38.42	180	-38.42	200967	22	2106	1704
HT-m0117_3p	gpt2	141	-21.55	141	-21.55	200994	22	2291	480
HT-m0117_3p	gpx4	149	-25.14	149	-25.14	200998	22	215	5
HT-m0117_3p	grin1	620	-110.72	163	-30.43	201036	22	1228	128 1014 1 428
HT-m0117_3p	grm1	156	-27.98	156	-27.98	201052	22	1003	589
HT-m0117_3p	gsc	146	-25.3	146	-25.3	201071	22	275	178
HT-m0117_3p	gsx1	315	-57.92	161	-31.72	201106	22	820	265 473
HT-m0117_3p	gulp1	158	-27.28	158	-27.28	201158	22	6984	1971
HT-m0117_3p	gype	144	-22.04	144	-22.04	201169	22	1432	544
HT-m0117_3p	h2afx	312	-59.34	158	-31.47	201187	22	1109	162 145
HT-m0117_3p	hcn2	146	-25.65	146	-25.65	201260	22	683	322
HT-m0117_3p	hdgfrp2	162	-30.8	162	-30.8	201283	22	191	12
HT-m0117_3p	hes5	153	-29.85	153	-29.85	201335	22	724	277
HT-m0117_3p	hivep3	165	-31.37	165	-31.37	201460	22	4086	3070
HT-m0117_3p	hmx3	282	-47.51	141	-23.86	201526	22	2748	644 2593
HT-m0117_3p	homer2	154	-29.84	154	-29.84	201557	22	729	8
HT-m0117_3p	hoxb5	148	-29.39	148	-29.39	201582	22	952	66
HT-m0117_3p	hoxb6	153	-27.49	153	-27.49	201583	22	2136	140
HT-m0117_3p	hoxb8	309	-57.12	156	-29.64	201585	22	2118	1655 12
HT-m0117_3p	hoxc11	156	-31.42	156	-31.42	201588	22	2230	557
HT-m0117_3p	hoxc13	152	-31.6	152	-31.6	201590	22	1288	110
HT-m0117_3p	hr	150	-27.7	150	-27.7	201624	22	1285	566
HT-m0117_3p	htr1d	141	-23.86	141	-23.86	201721	22	1191	454
HT-m0117_3p	icoslg	161	-32.54	161	-32.54	201770	22	2200	503
HT-m0117_3p	ier2	140	-28.02	140	-28.02	201789	22	1044	115
HT-m0117_3p	igf1r	162	-31.85	162	-31.85	201858	22	7088	956
HT-m0117_3p	ikbkg	157	-30.75	157	-30.75	201917	22	585	381
HT-m0117_3p	il11	162	-31.44	162	-31.44	201926	22	1618	1131
HT-m0117_3p	il17re	140	-23.71	140	-23.71	201947	22	1070	436
HT-m0117_3p	ilf3	151	-24.08	151	-24.08	202014	22	3105	1990
HT-m0117_3p	impa2	158	-29.17	158	-29.17	202025	22	1162	1051
HT-m0117_3p	inhbb	158	-31.12	158	-31.12	202045	22	1934	1189
HT-m0117_3p	ino80d	160	-31.15	160	-31.15	202052	22	10647	5097
HT-m0117_3p	ino80e	333	-74.06	169	-37.25	202053	22	2613	161 2280
HT-m0117_3p	iqce	165	-31.09	165	-31.09	202109	22	4572	1747
HT-m0117_3p	ireb2	141	-23.86	141	-23.86	202131	22	3310	1934
HT-m0117_3p	islr2	148	-20.53	148	-20.53	202166	22	1808	1
HT-m0117_3p	itih5	140	-25.06	140	-25.06	202213	22	625	349
HT-m0117_3p	kcnab2	159	-30.07	159	-30.07	202327	22	281	1
HT-m0117_3p	kcnab3	166	-32.81	166	-32.81	202328	22	1243	27
HT-m0117_3p	kcnk12	155	-30.16	155	-30.16	202375	22	136	1
HT-m0117_3p	kcnk5	147	-26.01	147	-26.01	202383	22	1917	479
HT-m0117_3p	kcnq2	160	-29.16	160	-29.16	202397	22	455	8
HT-m0117_3p	kdm6b	624	-128.14	169	-37.57	202452	22	1267	338 704 1 634
HT-m0117_3p	khsrp	158	-32.28	158	-32.28	202465	22	1002	590
HT-m0117_3p	kiaa0913	140	-25.38	140	-25.38	202509	22	1775	909
HT-m0117_3p	kiaa1210	141	-23.86	141	-23.86	202524	22	2694	275
HT-m0117_3p	klhl30	141	-21.76	141	-21.76	202698	22	1882	1531
HT-m0117_3p	krt86	304	-55.26	156	-30.67	202818	22	229	56 86
HT-m0117_3p	leprot	145	-24.75	145	-24.75	203059	22	4088	3674
HT-m0117_3p	lix1l	141	-21.19	141	-21.19	203162	22	2891	1953
HT-m0117_3p	lpp	141	-23.86	141	-23.86	203233	22	16193	8476
HT-m0117_3p	lppr2	140	-23.38	140	-23.38	203235	22	1315	757
HT-m0117_3p	lrp3	153	-30.29	153	-30.29	203268	22	1388	1
HT-m0117_3p	lrrc3	150	-25.11	150	-25.11	203296	22	1288	971
HT-m0117_3p	lrrc45	158	-29.43	158	-29.43	203314	22	343	57
HT-m0117_3p	lrrcc1	157	-28.48	157	-28.48	203341	22	2634	182
HT-m0117_3p	lsm11	154	-28.67	154	-28.67	203368	22	5445	3118
HT-m0117_3p	ltbp4	298	-50.01	158	-29.16	203391	22	549	202 356
HT-m0117_3p	lztr1	322	-58.58	162	-29.32	203452	22	713	187 40
HT-m0117_3p	mafg	150	-27.98	150	-27.98	203476	22	4332	1651
HT-m0117_3p	map3k10	154	-31.29	154	-31.29	203566	22	282	1
HT-m0117_3p	mapk8ip3	164	-33.63	164	-33.63	203608	22	1492	39
HT-m0117_3p	marveld1	162	-33.21	162	-33.21	203639	22	2544	156
HT-m0117_3p	mboat1	141	-23.86	141	-23.86	203685	22	1582	380
HT-m0117_3p	mgat1	157	-28.49	157	-28.49	203886	22	1086	918
HT-m0117_3p	mllt6	158	-29.27	158	-29.27	203973	22	1655	780
HT-m0117_3p	mpl	151	-25.69	151	-25.69	204072	22	93	3
HT-m0117_3p	mpped1	157	-29.53	157	-29.53	204083	22	760	12
HT-m0117_3p	mrpl43	150	-26.19	150	-26.19	204146	22	399	227
HT-m0117_3p	mrps16	150	-28.35	150	-28.35	204165	22	474	196
HT-m0117_3p	ms4a4e	297	-54.91	154	-31.64	204204	22	765	633 439
HT-m0117_3p	muc4	168	-38.29	168	-38.29	204328	22	3078	1181
HT-m0117_3p	myo9b	166	-36.45	166	-36.45	204437	22	1401	233
HT-m0117_3p	myod1	165	-36.56	165	-36.56	204440	22	623	7
HT-m0117_3p	naa60	160	-29.18	160	-29.18	204479	22	314	23
HT-m0117_3p	nacc2	163	-33.94	163	-33.94	204490	22	4979	748
HT-m0117_3p	nat8l	472	-98.63	169	-37.24	204538	22	4961	1 609 45
HT-m0117_3p	nckap5l	154	-27.93	154	-27.93	204586	22	1222	338
HT-m0117_3p	ncrna00245	150	-30.15	150	-30.15	204603	22	1235	143
HT-m0117_3p	neurod2	298	-61.3	153	-31.12	204720	22	1683	906 884
HT-m0117_3p	nfic	329	-65.16	171	-34.92	204743	22	836	796 377
HT-m0117_3p	ngb	149	-27.14	149	-27.14	204762	22	1053	1
HT-m0117_3p	nkx6-1	145	-24.51	145	-24.51	204828	22	1381	1
HT-m0117_3p	nlrc5	152	-26.76	152	-26.76	204841	22	2660	2206
HT-m0117_3p	nol9	141	-23.86	141	-23.86	204896	22	4507	3178
HT-m0117_3p	notch3	148	-24.85	148	-24.85	204918	22	3980	1907
HT-m0117_3p	nptx1	159	-28.98	159	-28.98	204972	22	2056	6
HT-m0117_3p	npw	158	-28.21	158	-28.21	204976	22	135	1
HT-m0117_3p	nr1d1	145	-21.25	145	-21.25	204985	22	296	1
HT-m0117_3p	nrarp	153	-30.32	153	-30.32	205009	22	1953	413
HT-m0117_3p	nrg2	159	-31.81	159	-31.81	205018	22	242	12
HT-m0117_3p	nt5dc2	156	-23.06	156	-23.06	205062	22	1315	107
HT-m0117_3p	ntn1	154	-29.07	154	-29.07	205072	22	4032	2665
HT-m0117_3p	ntng2	467	-87.93	171	-36.11	205077	22	2423	137 120 1
HT-m0117_3p	ntrk1	146	-27.29	146	-27.29	205079	22	1190	660
HT-m0117_3p	olfml2a	141	-20.23	141	-20.23	205231	22	5363	2873
HT-m0117_3p	olig1	145	-26.57	145	-26.57	205234	22	985	631
HT-m0117_3p	osr1	147	-26.44	147	-26.44	205515	22	263	149
HT-m0117_3p	otx1	156	-26.16	156	-26.16	205543	22	1141	934
HT-m0117_3p	p2rx3	141	-23.86	141	-23.86	205563	22	684	492
HT-m0117_3p	pacsin1	154	-30.26	154	-30.26	205598	22	2691	2488
HT-m0117_3p	panx2	454	-83.64	157	-31.96	205647	22	2057	1275 1032 1900
HT-m0117_3p	parp10	164	-31.2	164	-31.2	205682	22	331	227
HT-m0117_3p	pcdhb4	140	-20.98	140	-20.98	205773	22	1233	9
HT-m0117_3p	pdcd1	154	-28.95	154	-28.95	205839	22	1351	76
HT-m0117_3p	pdlim4	142	-27.53	142	-27.53	205906	22	237	59
HT-m0117_3p	pfkfb3	149	-27.99	149	-27.99	205984	22	426	48
HT-m0117_3p	pias4	311	-57.92	166	-32.89	206103	22	1510	1397 346
HT-m0117_3p	pik3r2	160	-32.2	160	-32.2	206145	22	1569	765
HT-m0117_3p	pim3	171	-35.4	171	-35.4	206154	22	953	398
HT-m0117_3p	pitpnm2	157	-30.01	157	-30.01	206177	22	2546	739
HT-m0117_3p	pitx3	145	-23.97	145	-23.97	206182	22	275	1
HT-m0117_3p	pla2g2f	172	-37.4	172	-37.4	206225	22	1985	1480
HT-m0117_3p	pld4	309	-65.23	163	-37.98	206273	22	271	112 130
HT-m0117_3p	podxl2	326	-62.67	173	-37.92	206411	22	329	171 281
HT-m0117_3p	polr2e	154	-28.41	154	-28.41	206448	22	2156	400
HT-m0117_3p	polr2j2	141	-23.47	141	-23.47	206454	22	1210	1070
HT-m0117_3p	pou2af1	141	-21.35	141	-21.35	206504	22	2009	1535
HT-m0117_3p	pou3f1	297	-52.62	149	-28.05	206508	22	1537	589 37
HT-m0117_3p	ppapdc3	148	-24.3	148	-24.3	206529	22	975	834
HT-m0117_3p	ppdpf	158	-37.95	158	-37.95	206539	22	327	181
HT-m0117_3p	ppp4c	145	-22.12	145	-22.12	206638	22	315	1
HT-m0117_3p	ppp6r2	156	-25.98	156	-25.98	206646	22	124	1
HT-m0117_3p	prex1	164	-30.91	164	-30.91	206723	22	2031	489
HT-m0117_3p	prrg4	141	-21.76	141	-21.76	206861	22	4596	3851
HT-m0117_3p	prss22	152	-31.17	152	-31.17	206872	22	366	149
HT-m0117_3p	ptma	148	-23.12	148	-23.12	207027	22	840	321
HT-m0117_3p	ptpn14	140	-23.65	140	-23.65	207044	22	2837	1288
HT-m0117_3p	ptprn2	143	-24.55	143	-24.55	207071	22	1658	410
HT-m0117_3p	pxmp2	155	-28.23	155	-28.23	207114	22	343	153
HT-m0117_3p	pyy	150	-26.06	150	-26.06	207131	22	213	116
HT-m0117_3p	qrich2	165	-33.04	165	-33.04	207142	22	1861	1457
HT-m0117_3p	rab11b	315	-58.81	163	-33.96	207155	22	871	821 22
HT-m0117_3p	rab21	141	-21.35	141	-21.35	207171	22	5246	455
HT-m0117_3p	rab22a	149	-26.58	149	-26.58	207172	22	7804	6186
HT-m0117_3p	rabl2a	147	-26.23	147	-26.23	207232	22	1541	1023
HT-m0117_3p	rasd2	145	-27.21	145	-27.21	207331	22	1969	655
HT-m0117_3p	rbpms2	151	-30.03	151	-30.03	207438	22	1110	671
HT-m0117_3p	reep3	141	-23.86	141	-23.86	207479	22	4254	2063
HT-m0117_3p	rffl	141	-22.38	141	-22.38	207525	22	2856	1424
HT-m0117_3p	rfx1	144	-22.88	144	-22.88	207538	22	1164	817
HT-m0117_3p	rnf208	155	-28.82	155	-28.82	207754	22	172	59
HT-m0117_3p	rnf43	146	-25.48	146	-25.48	207777	22	2443	1743
HT-m0117_3p	rp11-19e11.1	157	-29.63	157	-29.63	207874	22	22	1
HT-m0117_3p	rp11-32k4.2	156	-27.98	156	-27.98	207899	22	247	33
HT-m0117_3p	rp13-672b3.2	155	-28.23	155	-28.23	208021	22	330	153
HT-m0117_3p	rps6ka2	162	-30.5	162	-30.5	208153	22	3374	190
HT-m0117_3p	rps9	140	-22.68	140	-22.68	208164	22	1104	954
HT-m0117_3p	rtn4r	151	-23.52	151	-23.52	208235	22	294	119
HT-m0117_3p	s1pr2	430	-71.93	145	-25.36	208299	22	2411	893 1797 567
HT-m0117_3p	sag	144	-22.71	144	-22.71	208313	22	2253	707
HT-m0117_3p	sbf1	158	-35.04	158	-35.04	208361	22	332	145
HT-m0117_3p	scarf2	150	-25.35	150	-25.35	208387	22	791	30
HT-m0117_3p	scrt2	163	-30.86	163	-30.86	208446	22	2075	1515
HT-m0117_3p	sdf4	153	-27.71	153	-27.71	208466	22	1037	542
HT-m0117_3p	sec14l5	142	-21.13	142	-21.13	208490	22	4185	7
HT-m0117_3p	selenbp1	144	-22.71	144	-22.71	208519	22	580	265
HT-m0117_3p	sema3b	300	-57.66	153	-34.63	208525	22	1308	481 739
HT-m0117_3p	sema3g	141	-20.49	141	-20.49	208530	22	549	91
HT-m0117_3p	2012-09-01	159	-33.64	159	-33.64	208558	22	301	1
HT-m0117_3p	2012-09-05	147	-31.12	147	-31.12	208566	22	1458	1132
HT-m0117_3p	serhl2	145	-24.75	145	-24.75	208579	22	1304	513
HT-m0117_3p	sfrp5	151	-24.77	151	-24.77	208666	22	763	580
HT-m0117_3p	sfxn2	141	-21.76	141	-21.76	208679	22	1432	762
HT-m0117_3p	sgpp2	161	-28.63	161	-28.63	208702	22	2050	262
HT-m0117_3p	sh2b2	147	-28.39	147	-28.39	208710	22	81	1
HT-m0117_3p	sh3rf3	160	-30.44	160	-30.44	208743	22	2959	473
HT-m0117_3p	sipa1l3	140	-26.68	140	-26.68	208817	22	2132	1
HT-m0117_3p	ski	311	-59.8	163	-34.63	208844	22	3354	600 57
HT-m0117_3p	skor1	165	-33.43	165	-33.43	208848	22	719	112
HT-m0117_3p	slc12a4	140	-21.43	140	-21.43	208873	22	1366	731
HT-m0117_3p	slc12a6	142	-22.54	142	-22.54	208875	22	3885	2736
HT-m0117_3p	slc25a34	153	-25.63	153	-25.63	208986	22	1990	1503
HT-m0117_3p	slc25a35	154	-27.24	154	-27.24	208987	22	799	78
HT-m0117_3p	slc35e4	154	-28.72	154	-28.72	209077	22	1418	251
HT-m0117_3p	slc38a7	143	-25.63	143	-25.63	209101	22	2276	1794
HT-m0117_3p	slc7a5	153	-26.32	153	-26.32	209192	22	2954	948
HT-m0117_3p	slc7a6	142	-20.42	142	-20.42	209193	22	4190	3496
HT-m0117_3p	slc8a2	161	-33.99	161	-33.99	209199	22	349	15
HT-m0117_3p	slco4a1	150	-23.47	150	-23.47	209224	22	1099	688
HT-m0117_3p	slmo1	164	-32.84	164	-32.84	209247	22	1117	343
HT-m0117_3p	smad9	141	-21.35	141	-21.35	209264	22	3845	2403
HT-m0117_3p	smcr7l	141	-23.85	141	-23.85	209292	22	2916	314
HT-m0117_3p	smtn	153	-26.22	153	-26.22	209319	22	328	163
HT-m0117_3p	snrnp48	155	-30.38	155	-30.38	209361	22	2985	2853
HT-m0117_3p	snx20	154	-28.56	154	-28.56	209397	22	1715	842
HT-m0117_3p	sost	145	-21.32	145	-21.32	209443	22	1607	1
HT-m0117_3p	sox18	158	-32.84	158	-32.84	209453	22	443	1
HT-m0117_3p	sp8	143	-24.21	143	-24.21	209475	22	2006	478
HT-m0117_3p	spc24	158	-27.39	158	-27.39	209534	22	415	317
HT-m0117_3p	spen	156	-29.19	156	-29.19	209553	22	1033	125
HT-m0117_3p	sppl2b	172	-37.28	172	-37.28	209607	22	2198	1520
HT-m0117_3p	sptb	154	-29.26	154	-29.26	209638	22	369	59
HT-m0117_3p	sstr1	160	-28.89	160	-28.89	209730	22	2502	640
HT-m0117_3p	st3gal2	140	-21.12	140	-21.12	209752	22	2184	446
HT-m0117_3p	stat5b	156	-28	156	-28	209809	22	2570	683
HT-m0117_3p	stk11	474	-86.82	161	-30.95	209828	22	518	61 298 185
HT-m0117_3p	stx11	141	-23.86	141	-23.86	209877	22	4448	1462
HT-m0117_3p	stxbp1	158	-30.55	158	-30.55	209892	22	433	146
HT-m0117_3p	sumf2	143	-24.44	143	-24.44	209928	22	710	188
HT-m0117_3p	syap1	142	-22.54	142	-22.54	209970	22	4977	3741
HT-m0117_3p	syce1l	157	-29.36	157	-29.36	209973	22	148	1
HT-m0117_3p	tapbp	146	-21.35	146	-21.35	210097	22	2066	1005
HT-m0117_3p	tbr1	169	-35.68	169	-35.68	210190	22	202	1
HT-m0117_3p	tbx1	145	-26.06	145	-26.06	210193	22	465	241
HT-m0117_3p	tbx15	153	-27.98	153	-27.98	210195	22	1685	874
HT-m0117_3p	tcf20	158	-33.26	158	-33.26	210231	22	305	126
HT-m0117_3p	tef	153	-28.31	153	-28.31	210292	22	1910	1
HT-m0117_3p	tenc1	158	-26.46	158	-26.46	210302	22	3457	2645
HT-m0117_3p	tfdp2	156	-27.82	156	-27.82	210346	22	8078	3164
HT-m0117_3p	th	153	-31.95	153	-31.95	210386	22	347	25
HT-m0117_3p	tk1	148	-21.47	148	-21.47	210484	22	287	1
HT-m0117_3p	tlk2	146	-26	146	-26	210496	22	329	205
HT-m0117_3p	tlx3	153	-31.72	153	-31.72	210513	22	925	258
HT-m0117_3p	tmed4	144	-24.61	144	-24.61	210557	22	1169	326
HT-m0117_3p	tmem121	143	-28.19	143	-28.19	210587	22	408	260
HT-m0117_3p	tmem132a	158	-28.8	158	-28.8	210597	22	1672	581
HT-m0117_3p	tmem134	140	-21.47	140	-21.47	210603	22	437	324
HT-m0117_3p	tmem146	141	-21.35	141	-21.35	210613	22	1635	1140
HT-m0117_3p	top3b	153	-28.6	153	-28.6	210931	22	2512	808
HT-m0117_3p	tor1aip2	141	-23.86	141	-23.86	210936	22	6104	3236
HT-m0117_3p	tox2	152	-24.19	152	-24.19	210941	22	926	209
HT-m0117_3p	tox4	145	-24.75	145	-24.75	210943	22	2551	1133
HT-m0117_3p	tppp	144	-27.37	144	-27.37	210978	22	4334	2791
HT-m0117_3p	tpx2	160	-27.54	160	-27.54	210998	22	725	9
HT-m0117_3p	trabd	310	-56.26	158	-29.91	211001	22	956	1 63
HT-m0117_3p	trappc2l	146	-23.64	146	-23.64	211026	22	1727	503
HT-m0117_3p	trim37	163	-32.42	163	-32.42	211081	22	390	337
HT-m0117_3p	tspan10	634	-124.23	166	-33.42	211208	22	1086	605 484 588 671
HT-m0117_3p	tspan4	150	-28.76	150	-28.76	211223	22	46	1
HT-m0117_3p	ttll11	147	-22.31	147	-22.31	211307	22	616	432
HT-m0117_3p	ttyh1	155	-27.63	155	-27.63	211321	22	280	43
HT-m0117_3p	tulp4	141	-21.76	141	-21.76	211357	22	5134	2423
HT-m0117_3p	ube2v1	156	-25.73	156	-25.73	211463	22	503	252
HT-m0117_3p	uck1	164	-31.97	164	-31.97	211509	22	1517	293
HT-m0117_3p	ugt1a4	150	-30.2	150	-30.2	211532	22	848	129
HT-m0117_3p	unc5cl	152	-21.51	152	-21.51	211578	22	1340	116
HT-m0117_3p	upf1	143	-22.02	143	-22.02	211588	22	1712	765
HT-m0117_3p	upk3bl	141	-22.81	141	-22.81	211597	22	2550	1077
HT-m0117_3p	usp35	159	-35.3	159	-35.3	211651	22	2661	643
HT-m0117_3p	ventx	142	-23.26	142	-23.26	211742	22	1623	465
HT-m0117_3p	vpreb1	144	-26.22	144	-26.22	211775	22	178	48
HT-m0117_3p	vwa5b1	158	-29.8	158	-29.8	211836	22	3025	2644
HT-m0117_3p	wdr45l	158	-28.31	158	-28.31	211898	22	338	267
HT-m0117_3p	wnt6	140	-20.99	140	-20.99	211995	22	388	1
HT-m0117_3p	wwc2	146	-29.02	146	-29.02	212015	22	1455	489
HT-m0117_3p	zbtb32	172	-36.04	172	-36.04	212149	22	698	302
HT-m0117_3p	zbtb46	145	-21.32	145	-21.32	212162	22	2405	1
HT-m0117_3p	zbtb7a	169	-33.4	169	-33.4	212168	22	2533	809
HT-m0117_3p	zc3h18	160	-32.48	160	-32.48	212184	22	1998	340
HT-m0117_3p	zik1	141	-23.86	141	-23.86	212301	22	2610	1992
HT-m0117_3p	znf428	157	-27.08	157	-27.08	212516	22	392	191
HT-m0117_3p	znf431	141	-24.29	141	-24.29	212520	22	1968	1654
HT-m0117_3p	znf512b	146	-23.73	146	-23.73	212574	22	3186	3038
HT-m0117_3p	znf543	141	-23.86	141	-23.86	212594	22	1511	474
HT-m0117_3p	znf555	150	-30.23	150	-30.23	212604	22	6522	5147
HT-m0117_3p	znf653	155	-24.69	155	-24.69	212683	22	252	71
HT-m0117_3p	znf674	141	-21.76	141	-21.76	212698	22	2116	1168
HT-m0117_3p	znf787	154	-31.72	154	-31.72	212780	22	657	451
HT-m0016_3p	ablim1	162	-20.13	162	-20.13	212982	20	5147	601
HT-m0016_3p	ac126323.1	158	-20.32	158	-20.32	213231	20	2415	1353
HT-m0016_3p	ac129492.6	164	-20.62	164	-20.62	213236	20	1069	883
HT-m0016_3p	ankrd34c	161	-20.66	161	-20.66	213926	20	3346	1934
HT-m0016_3p	ankrd46	173	-22.83	173	-22.83	213937	20	1779	768
HT-m0016_3p	ap000783.1	172	-23.69	172	-23.69	214003	20	252	226
HT-m0016_3p	aplnr	154	-20.63	154	-20.63	214066	20	2269	129
HT-m0016_3p	c12orf44	166	-23.81	166	-23.81	215041	20	274	188
HT-m0016_3p	c15orf53	171	-24.69	171	-24.69	215135	20	1493	1039
HT-m0016_3p	ccdc115	178	-22.15	178	-22.15	216149	20	1041	811
HT-m0016_3p	cenpf	164	-22.33	164	-22.33	216639	20	794	198
HT-m0016_3p	cers2	153	-21.01	153	-21.01	216686	20	975	249
HT-m0016_3p	cetn2	167	-21.51	167	-21.51	216697	20	868	6
HT-m0016_3p	cobll1	165	-21.58	165	-21.58	217088	20	354	252
HT-m0016_3p	cyp4b1	160	-21.89	160	-21.89	217687	20	941	520
HT-m0016_3p	dck	169	-22.13	169	-22.13	217802	20	2263	1284
HT-m0016_3p	dcst2	158	-23.79	158	-23.79	217814	20	494	10
HT-m0016_3p	dhcr24	154	-20.32	154	-20.32	217986	20	2606	1340
HT-m0016_3p	fam135b	153	-22.5	153	-22.5	218989	20	4478	3762
HT-m0016_3p	fam174b	167	-21.06	167	-21.06	219047	20	170	135
HT-m0016_3p	fam185a	164	-20.43	164	-20.43	219068	20	1545	884
HT-m0016_3p	fcgr2b	154	-20.9	154	-20.9	219376	20	140	102
HT-m0016_3p	fcrl1	170	-21.81	170	-21.81	219388	20	244	126
HT-m0016_3p	fcrl5	164	-23.46	164	-23.46	219392	20	2552	194
HT-m0016_3p	flj42280	149	-21.71	149	-21.71	219519	20	2233	1017
HT-m0016_3p	gjc1	168	-20.59	168	-20.59	220024	20	6179	1559
HT-m0016_3p	gpr98	169	-22.86	169	-22.86	220331	20	385	188
HT-m0016_3p	hebp1	155	-22.44	155	-22.44	220654	20	1503	1275
HT-m0016_3p	helz	160	-20.28	160	-20.28	220667	20	7813	4082
HT-m0016_3p	hey2	173	-21.31	173	-21.31	220698	20	1467	1280
HT-m0016_3p	hgs	157	-20.06	157	-20.06	220706	20	497	77
HT-m0016_3p	hs3st5	174	-23.02	174	-23.02	220999	20	1671	147
HT-m0016_3p	itpk1	153	-20.1	153	-20.1	221575	20	1699	213
HT-m0016_3p	klhl26	165	-22.82	165	-22.82	222047	20	524	303
HT-m0016_3p	krba2	162	-20.07	162	-20.07	222109	20	497	300
HT-m0016_3p	krtap2-3	166	-20.76	166	-20.76	222210	20	421	301
HT-m0016_3p	lrrc29	156	-21.14	156	-21.14	222648	20	466	79
HT-m0016_3p	lrrc57	162	-20.07	162	-20.07	222677	20	1559	1015
HT-m0016_3p	lsm3	170	-23.79	170	-23.79	222726	20	3003	563
HT-m0016_3p	mapk14	149	-20.33	149	-20.33	222951	20	2255	2025
HT-m0016_3p	ms4a10	162	-22.61	162	-22.61	223548	20	1396	565
HT-m0016_3p	ms4a3	152	-20.79	152	-20.79	223555	20	441	188
HT-m0016_3p	mus81	151	-20.3	151	-20.3	223691	20	541	114
HT-m0016_3p	naif1	150	-21.08	150	-21.08	223854	20	2195	356
HT-m0016_3p	nfatc2ip	161	-21.07	161	-21.07	224087	20	3234	2698
HT-m0016_3p	nsun7	162	-20.98	162	-20.98	224407	20	1046	978
HT-m0016_3p	odz1	153	-20.29	153	-20.29	224560	20	4628	1297
HT-m0016_3p	plscr2	170	-22.26	170	-22.26	225687	20	257	85
HT-m0016_3p	ptar1	174	-22.89	174	-22.89	226337	20	1578	589
HT-m0016_3p	ptprt	156	-20.66	156	-20.66	226429	20	8127	1296
HT-m0016_3p	rabgap1l	162	-22.28	162	-22.28	226580	20	5307	2258
HT-m0016_3p	ralyl	154	-20.06	154	-20.06	226635	20	928	615
HT-m0016_3p	rg9mtd3	162	-20.06	162	-20.06	226903	20	205	118
HT-m0016_3p	rp11-419c23.1	149	-20.5	149	-20.5	227279	20	146	83
HT-m0016_3p	sart3	157	-20.32	157	-20.32	227703	20	2535	1624
HT-m0016_3p	scube3	151	-20.09	151	-20.09	227803	20	2127	180
HT-m0016_3p	slc22a25	162	-22.17	162	-22.17	228296	20	3092	2793
HT-m0016_3p	slc4a10	167	-21.8	167	-21.8	228495	20	493	356
HT-m0016_3p	smc5	169	-20.76	169	-20.76	228639	20	2557	1742
HT-m0016_3p	stard4	170	-21.42	170	-21.42	229151	20	3178	1085
HT-m0016_3p	stard9	151	-21.1	151	-21.1	229156	20	1424	442
HT-m0016_3p	suv39h2	162	-20.07	162	-20.07	229308	20	2752	2562
HT-m0016_3p	tjap1	150	-21.06	150	-21.06	229833	20	2550	889
HT-m0016_3p	tktl1	162	-20.83	162	-20.83	229840	20	675	62
HT-m0016_3p	trdmt1	174	-24.36	174	-24.36	230390	20	513	110
HT-m0016_3p	trhde	169	-20.93	169	-20.93	230403	20	2447	184
HT-m0016_3p	vipar	166	-22.27	166	-22.27	231109	20	941	652
HT-m0016_3p	znf248	169	-20.48	169	-20.48	231763	20	2850	2003
HT-m0016_3p	znf347	165	-21.13	165	-21.13	231831	20	1603	1241
HT-m0016_3p	znf426	161	-21.07	161	-21.07	231868	20	373	194
HT-m0016_3p	zscan30	158	-21.15	158	-21.15	232213	20	2391	893
HT-m0072_3p	a1bg	163	-22.19	163	-22.19	232238	22	1253	460
HT-m0072_3p	ac009892.10	152	-21.02	152	-21.02	232409	22	199	27
HT-m0072_3p	ac091565.1	149	-21.81	149	-21.81	232520	22	4282	3334
HT-m0072_3p	ac116165.1	161	-21.82	161	-21.82	232575	22	2956	1087
HT-m0072_3p	acsl3	160	-22.35	160	-22.35	232696	22	568	81
HT-m0072_3p	adar	163	-23.51	163	-23.51	232800	22	2739	50
HT-m0072_3p	adprh	163	-25.3	163	-25.3	232851	22	2067	503
HT-m0072_3p	ahsg	162	-26.1	162	-26.1	232953	22	261	139
HT-m0072_3p	al354898.1	150	-20.46	150	-20.46	233057	22	998	637
HT-m0072_3p	al731683.2	152	-21.42	152	-21.42	233089	22	647	254
HT-m0072_3p	amotl2	159	-22.81	159	-22.81	233192	22	1828	208
HT-m0072_3p	ankrd57	169	-21.14	169	-21.14	233299	22	2919	2517
HT-m0072_3p	ap1b1	154	-21.65	154	-21.65	233371	22	1139	728
HT-m0072_3p	apbb3	149	-23.22	149	-23.22	233402	22	1414	1263
HT-m0072_3p	aptx	161	-26.01	161	-26.01	233462	22	850	703
HT-m0072_3p	aqp9	160	-20.29	160	-20.29	233475	22	1730	1077
HT-m0072_3p	arcn1	159	-23.77	159	-23.77	233484	22	1544	559
HT-m0072_3p	arhgef25	165	-23.02	165	-23.02	233552	22	349	72
HT-m0072_3p	atxn7	157	-22.81	157	-22.81	233879	22	2402	1319
HT-m0072_3p	awat1	159	-21.95	159	-21.95	233899	22	337	174
HT-m0072_3p	b3gnt7	151	-21.36	151	-21.36	233928	22	2239	821
HT-m0072_3p	b4galt5	171	-26.27	171	-26.27	233939	22	3367	1169
HT-m0072_3p	bach2	175	-26.5	175	-26.5	233951	22	5879	541
HT-m0072_3p	bak1	154	-22.26	154	-22.26	233968	22	1444	775
HT-m0072_3p	bank1	158	-21.27	158	-21.27	233972	22	813	353
HT-m0072_3p	bend3	157	-21.67	157	-21.67	234058	22	3507	1033
HT-m0072_3p	bicd2	151	-20.1	151	-20.1	234090	22	2093	366
HT-m0072_3p	bmf	168	-24	168	-24	234116	22	3894	2520
HT-m0072_3p	bmp1	151	-20.82	151	-20.82	234118	22	2592	1230
HT-m0072_3p	bmpr1a	156	-21.09	156	-21.09	234131	22	1469	534
HT-m0072_3p	brwd3	163	-21.32	163	-21.32	234204	22	5755	4158
HT-m0072_3p	bsn	159	-21.04	159	-21.04	234208	22	4060	1266
HT-m0072_3p	bsnd	152	-21.63	152	-21.63	234209	22	2255	431
HT-m0072_3p	btg1	163	-25.97	163	-25.97	234233	22	1570	1508
HT-m0072_3p	c10orf114	165	-21.01	165	-21.01	234276	22	1108	573
HT-m0072_3p	c10orf116	160	-21.81	160	-21.81	234278	22	333	154
HT-m0072_3p	c10orf26	150	-22.19	150	-22.19	234294	22	2909	219
HT-m0072_3p	c15orf23	148	-20.92	148	-20.92	234471	22	853	306
HT-m0072_3p	c17orf28	153	-24.76	153	-24.76	234542	22	1874	527
HT-m0072_3p	c17orf55	170	-22.25	170	-22.25	234553	22	1746	658
HT-m0072_3p	c17orf63	150	-20.65	150	-20.65	234560	22	871	521
HT-m0072_3p	c17orf89	159	-20.37	159	-20.37	234579	22	282	108
HT-m0072_3p	c18orf26	156	-21.42	156	-21.42	234591	22	1348	732
HT-m0072_3p	c19orf42	154	-21.81	154	-21.81	234621	22	1858	310
HT-m0072_3p	c1orf109	170	-23.51	170	-23.51	234679	22	1553	696
HT-m0072_3p	c20orf108	154	-20.45	154	-20.45	234779	22	456	229
HT-m0072_3p	c20orf3	158	-20.88	158	-20.88	234809	22	888	136
HT-m0072_3p	c5orf22	162	-20.5	162	-20.5	235000	22	2145	1288
HT-m0072_3p	c6orf195	166	-25.67	166	-25.67	235066	22	1526	442
HT-m0072_3p	c6orf223	153	-20.59	153	-20.59	235073	22	2436	2403
HT-m0072_3p	c6orf97	162	-20.77	162	-20.77	235092	22	3046	46
HT-m0072_3p	c7orf46	153	-22.32	153	-22.32	235115	22	239	53
HT-m0072_3p	c8orf49	147	-20.13	147	-20.13	235161	22	1847	1361
HT-m0072_3p	c9orf125	164	-22.29	164	-22.29	235187	22	2710	1995
HT-m0072_3p	c9orf40	154	-21.28	154	-21.28	235225	22	1467	873
HT-m0072_3p	cdh8	155	-20.82	155	-20.82	235875	22	1595	703
HT-m0072_3p	cenpf	164	-22.14	164	-22.14	235992	22	794	193
HT-m0072_3p	chrm3	154	-21.08	154	-21.08	236153	22	6226	5633
HT-m0072_3p	cllu1	157	-21.11	157	-21.11	236321	22	2809	45
HT-m0072_3p	cntn3	160	-20.17	160	-20.17	236426	22	1833	596
HT-m0072_3p	cog5	151	-22.45	151	-22.45	236448	22	2674	1246
HT-m0072_3p	cxcl5	155	-21.5	155	-21.5	236936	22	1995	131
HT-m0072_3p	cxorf22	149	-20.27	149	-20.27	236951	22	1184	354
HT-m0072_3p	cxorf59	167	-22.87	167	-22.87	236968	22	1733	566
HT-m0072_3p	cyb5b	170	-20.76	170	-20.76	236978	22	3746	2842
HT-m0072_3p	cyp1a1	159	-20.61	159	-20.61	237004	22	947	537
HT-m0072_3p	cyp4f11	142	-21.22	142	-21.22	237041	22	1362	596
HT-m0072_3p	cyorf15b	162	-20.09	162	-20.09	237067	22	1692	496
HT-m0072_3p	dcaf10	159	-20.62	159	-20.62	237127	22	1817	202
HT-m0072_3p	dctd	153	-24.32	153	-24.32	237169	22	529	236
HT-m0072_3p	diaph3	158	-22.74	158	-22.74	237382	22	993	222
HT-m0072_3p	diras2	154	-20.07	154	-20.07	237393	22	3396	1952
HT-m0072_3p	dnah11	172	-20.11	172	-20.11	237468	22	585	1
HT-m0072_3p	dnajc13	170	-23.54	170	-23.54	237501	22	747	36
HT-m0072_3p	dot1l	154	-24.32	154	-24.32	237578	22	944	546
HT-m0072_3p	drp2	165	-28	165	-28	237633	22	3875	89
HT-m0072_3p	dynll2	158	-22.47	158	-22.47	237725	22	978	796
HT-m0072_3p	efr3a	157	-25.7	157	-25.7	237839	22	2747	579
HT-m0072_3p	eif2c1	149	-20.77	149	-20.77	237887	22	4692	1065
HT-m0072_3p	eif3e	150	-20.22	150	-20.22	237900	22	389	153
HT-m0072_3p	enox1	155	-25.23	155	-25.23	238012	22	241	95
HT-m0072_3p	enpp1	161	-20.72	161	-20.72	238015	22	1968	975
HT-m0072_3p	entpd2	163	-22.66	163	-22.66	238025	22	559	141
HT-m0072_3p	entpd5	154	-22.65	154	-22.65	238028	22	863	41
HT-m0072_3p	erbb3	149	-25.55	149	-25.55	238096	22	751	237
HT-m0072_3p	erlin1	155	-24.17	155	-24.17	238120	22	2037	612
HT-m0072_3p	esrp2	156	-23.01	156	-23.01	238148	22	4258	1389
HT-m0072_3p	ext2	150	-21.08	150	-21.08	238215	22	645	573
HT-m0072_3p	eya4	160	-21.98	160	-21.98	238222	22	725	341
HT-m0072_3p	fam118b	151	-22.92	151	-22.92	238308	22	853	660
HT-m0072_3p	fam120aos	164	-24.07	164	-24.07	238310	22	856	243
HT-m0072_3p	fam122a	158	-21.39	158	-21.39	238313	22	2665	2605
HT-m0072_3p	fam131b	152	-20.79	152	-20.79	238332	22	473	7
HT-m0072_3p	fam160b2	167	-27.16	167	-27.16	238372	22	568	310
HT-m0072_3p	fam161a	154	-20.97	154	-20.97	238373	22	3099	576
HT-m0072_3p	fer	163	-21.64	163	-21.64	238760	22	267	197
HT-m0072_3p	fmn2	151	-21.92	151	-21.92	238891	22	403	323
HT-m0072_3p	foxl2	165	-23.07	165	-23.07	238960	22	1686	1171
HT-m0072_3p	frmd4a	164	-21.19	164	-21.19	239000	22	3332	15
HT-m0072_3p	g6pd	154	-24.83	154	-24.83	239097	22	609	151
HT-m0072_3p	ghrhr	153	-21.58	153	-21.58	239339	22	275	207
HT-m0072_3p	gja5	158	-28.06	158	-28.06	239368	22	964	483
HT-m0072_3p	golga6l10	161	-21.82	161	-21.82	239521	22	2008	1157
HT-m0072_3p	golga6l9	161	-21.82	161	-21.82	239525	22	2949	1106
HT-m0072_3p	golga8a	161	-21.82	161	-21.82	239528	22	2340	1095
HT-m0072_3p	golga8b	161	-21.82	161	-21.82	239529	22	2350	1095
HT-m0072_3p	gpr143	157	-20.39	157	-20.39	239615	22	400	17
HT-m0072_3p	gpr44	149	-22.55	149	-22.55	239658	22	1595	1108
HT-m0072_3p	grm6	155	-21.46	155	-21.46	239763	22	3330	1219
HT-m0072_3p	gsg1l	149	-20.52	149	-20.52	239784	22	3841	1740
HT-m0072_3p	gype	155	-24.83	155	-24.83	239875	22	1432	780
HT-m0072_3p	haao	151	-23.43	151	-23.43	239903	22	348	256
HT-m0072_3p	has3	157	-20.25	157	-20.25	239929	22	2402	862
HT-m0072_3p	haus5	162	-24.3	162	-24.3	239935	22	1581	1043
HT-m0072_3p	hectd3	158	-23.17	158	-23.17	240012	22	952	667
HT-m0072_3p	hepacam2	151	-20.66	151	-20.66	240025	22	388	211
HT-m0072_3p	hivep3	167	-20.57	167	-20.57	240166	22	4086	3235
HT-m0072_3p	hla-dqa2	151	-21.64	151	-21.64	240183	22	884	260
HT-m0072_3p	hnrnpk	169	-22.78	169	-22.78	240252	22	1063	54
HT-m0072_3p	homer2	160	-20.15	160	-20.15	240263	22	729	431
HT-m0072_3p	hoxb6	151	-22.38	151	-22.38	240289	22	2136	1421
HT-m0072_3p	hoxb8	154	-22.55	154	-22.55	240291	22	2118	1709
HT-m0072_3p	hsd3b1	159	-20.14	159	-20.14	240375	22	155	126
HT-m0072_3p	igfbp5	162	-21.13	162	-21.13	240576	22	4646	2625
HT-m0072_3p	igsf9b	147	-21.02	147	-21.02	240616	22	3027	1573
HT-m0072_3p	ikzf1	171	-23.39	171	-23.39	240624	22	2649	1657
HT-m0072_3p	il13ra1	164	-22.07	164	-22.07	240639	22	2685	1528
HT-m0072_3p	il18bp	170	-28.15	170	-28.15	240656	22	100	1
HT-m0072_3p	il22ra1	152	-20.06	152	-20.06	240678	22	1034	612
HT-m0072_3p	inmt	178	-28.96	178	-28.96	240754	22	1751	157
HT-m0072_3p	ino80	153	-20.25	153	-20.25	240755	22	1094	593
HT-m0072_3p	inpp4a	151	-22.47	151	-22.47	240761	22	3425	3111
HT-m0072_3p	ipo11	155	-21.45	155	-21.45	240802	22	1475	1175
HT-m0072_3p	irf4	160	-20.14	160	-20.14	240844	22	277	226
HT-m0072_3p	itga2b	163	-26.56	163	-26.56	240889	22	325	199
HT-m0072_3p	jmjd1c	166	-20.42	166	-20.42	240965	22	8053	4681
HT-m0072_3p	jmy	160	-22.19	160	-22.19	240972	22	5613	5555
HT-m0072_3p	kbtbd12	151	-20.51	151	-20.51	241014	22	3393	1746
HT-m0072_3p	kcnj10	164	-21.66	164	-21.66	241065	22	3926	7
HT-m0072_3p	kctd2	160	-24.5	160	-24.5	241127	22	2837	2042
HT-m0072_3p	kiaa1161	159	-21.16	159	-21.16	241227	22	4129	948
HT-m0072_3p	kiaa1245	172	-20.88	172	-20.88	241235	22	424	269
HT-m0072_3p	kiaa1409	147	-20.94	147	-20.94	241248	22	972	859
HT-m0072_3p	kiaa1462	162	-20.85	162	-20.85	241253	22	5083	2197
HT-m0072_3p	klhl31	157	-22.69	157	-22.69	241405	22	3697	650
HT-m0072_3p	kras	168	-22.16	168	-22.16	241460	22	1387	501
HT-m0072_3p	krtap5-7	145	-22.52	145	-22.52	241601	22	366	85
HT-m0072_3p	letmd1	168	-23.04	168	-23.04	241769	22	432	150
HT-m0072_3p	lix1	156	-20.07	156	-20.07	241867	22	2878	686
HT-m0072_3p	lrp4	154	-22.47	154	-22.47	241975	22	2115	267
HT-m0072_3p	lrrc25	150	-20.04	150	-20.04	241997	22	842	718
HT-m0072_3p	lrrk1	163	-22.64	163	-22.64	242054	22	1461	886
HT-m0072_3p	lsm1	146	-23.33	146	-23.33	242072	22	397	290
HT-m0072_3p	mapk8	159	-20.47	159	-20.47	242311	22	4465	4233
HT-m0072_3p	2012-03-10	162	-20.17	162	-20.17	242326	22	545	306
HT-m0072_3p	mbl2	163	-22.47	163	-22.47	242385	22	2757	844
HT-m0072_3p	mid1ip1	155	-20.99	155	-20.99	242623	22	1030	41
HT-m0072_3p	mipol1	160	-20.76	160	-20.76	242639	22	386	50
HT-m0072_3p	mrps18c	154	-21.19	154	-21.19	242875	22	515	453
HT-m0072_3p	mthfd2l	158	-21.5	158	-21.5	242978	22	590	164
HT-m0072_3p	nacc2	158	-25.25	158	-25.25	243196	22	4979	2028
HT-m0072_3p	nadk	159	-24.35	159	-24.35	243197	22	1672	625
HT-m0072_3p	nbpf11	172	-20.88	172	-20.88	243256	22	1517	269
HT-m0072_3p	nbpf14	172	-20.88	172	-20.88	243258	22	807	515
HT-m0072_3p	nbpf15	172	-20.88	172	-20.88	243259	22	1627	269
HT-m0072_3p	nbpf16	172	-20.88	172	-20.88	243260	22	1627	269
HT-m0072_3p	nbpf20	172	-20.88	172	-20.88	243261	22	1520	269
HT-m0072_3p	nbpf9	172	-20.88	172	-20.88	243266	22	1744	496
HT-m0072_3p	ndufa2	148	-21.81	148	-21.81	243339	22	334	187
HT-m0072_3p	nfasc	161	-23.95	161	-23.95	243436	22	6282	738
HT-m0072_3p	nfat5	161	-22.63	161	-22.63	243437	22	8299	7367
HT-m0072_3p	nlgn2	143	-20.19	143	-20.19	243539	22	2061	117
HT-m0072_3p	nphs2	153	-20.41	153	-20.41	243656	22	634	494
HT-m0072_3p	nr1i2	165	-25.61	165	-25.61	243696	22	1273	143
HT-m0072_3p	nrip2	154	-24.12	154	-24.12	243729	22	1858	144
HT-m0072_3p	nrsn2	165	-24.97	165	-24.97	243739	22	1233	177
HT-m0072_3p	nudt12	158	-20.31	158	-20.31	243807	22	353	35
HT-m0072_3p	ogn	161	-21.16	161	-21.16	243926	22	1653	1094
HT-m0072_3p	olfm2	154	-22.76	154	-22.76	243933	22	467	328
HT-m0072_3p	olig2	147	-26.74	147	-26.74	243941	22	1362	274
HT-m0072_3p	onecut2	168	-25.25	168	-25.25	243948	22	14575	4187
HT-m0072_3p	opcml	150	-20.13	150	-20.13	243953	22	5212	2560
HT-m0072_3p	or4c6	159	-20.27	159	-20.27	244069	22	99	64
HT-m0072_3p	or4k5	157	-21.24	157	-21.24	244084	22	81	4
HT-m0072_3p	oxct1	157	-20.46	157	-20.46	244257	22	2512	53
HT-m0072_3p	parva	162	-22.19	162	-22.19	244401	22	1938	590
HT-m0072_3p	pcdh19	165	-20.81	165	-20.81	244450	22	4633	1438
HT-m0072_3p	pcp4	150	-23.28	150	-23.28	244527	22	524	445
HT-m0072_3p	pdcd2	155	-21.1	155	-21.1	244549	22	602	376
HT-m0072_3p	pde6a	150	-22.7	150	-22.7	244575	22	2939	2887
HT-m0072_3p	pdrg1	174	-26.33	174	-26.33	244620	22	852	376
HT-m0072_3p	pecr	161	-21.59	161	-21.59	244646	22	577	440
HT-m0072_3p	pex11a	158	-23.55	158	-23.55	244665	22	1846	720
HT-m0072_3p	pglyrp1	154	-24.14	154	-24.14	244722	22	81	5
HT-m0072_3p	phkg2	153	-20.6	153	-20.6	244777	22	1014	359
HT-m0072_3p	pikfyve	154	-20.02	154	-20.02	244855	22	2647	171
HT-m0072_3p	pirt	166	-22.17	166	-22.17	244876	22	2757	2097
HT-m0072_3p	plek	169	-22.89	169	-22.89	244984	22	1637	1
HT-m0072_3p	ppp1r10	176	-25.27	176	-25.27	245293	22	1149	426
HT-m0072_3p	ppp1r16b	153	-20.03	153	-20.03	245307	22	4358	2407
HT-m0072_3p	ppp1r1b	153	-21.12	153	-21.12	245309	22	760	207
HT-m0072_3p	pros1	157	-20.78	157	-20.78	245507	22	1136	489
HT-m0072_3p	prr12	157	-21.95	157	-21.95	245534	22	831	186
HT-m0072_3p	psma2	169	-24.24	169	-24.24	245632	22	3764	1631
HT-m0072_3p	ptprn2	159	-24.3	159	-24.3	245777	22	1658	1326
HT-m0072_3p	ptrf	155	-28.12	155	-28.12	245785	22	2237	8
HT-m0072_3p	rassf6	170	-28.4	170	-28.4	246059	22	1664	1029
HT-m0072_3p	rb1cc1	160	-23.61	160	-23.61	246068	22	232	58
HT-m0072_3p	rbmxl1	147	-21.4	147	-21.4	246126	22	3195	2454
HT-m0072_3p	rcan2	154	-23.6	154	-23.6	246149	22	2403	661
HT-m0072_3p	rcor2	159	-25.1	159	-25.1	246163	22	644	358
HT-m0072_3p	rgs17	166	-22.87	166	-22.87	246283	22	852	83
HT-m0072_3p	rhbdd2	175	-26.8	175	-26.8	246301	22	1512	1295
HT-m0072_3p	rnf217	169	-25.82	169	-25.82	246466	22	9696	4083
HT-m0072_3p	rsbn1l	165	-23.83	165	-23.83	246908	22	514	113
HT-m0072_3p	runx1t1	149	-20.08	149	-20.08	246959	22	111	35
HT-m0072_3p	s1pr2	153	-21.42	153	-21.42	247005	22	2411	1225
HT-m0072_3p	sdr39u1	163	-20.13	163	-20.13	247184	22	304	91
HT-m0072_3p	2012-09-03	155	-25.73	155	-25.73	247270	22	761	13
HT-m0072_3p	serf2	155	-20.05	155	-20.05	247283	22	1879	243
HT-m0072_3p	sertm1	161	-20.2	161	-20.2	247330	22	2437	2224
HT-m0072_3p	sesn3	155	-20.01	155	-20.01	247333	22	7715	3603
HT-m0072_3p	sfrp5	149	-23.56	149	-23.56	247372	22	763	603
HT-m0072_3p	sft2d3	162	-20.67	162	-20.67	247376	22	1635	777
HT-m0072_3p	sftpa1	155	-20.37	155	-20.37	247379	22	1327	133
HT-m0072_3p	sh3gl3	154	-21.08	154	-21.08	247441	22	738	660
HT-m0072_3p	skap2	168	-23.84	168	-23.84	247549	22	237	139
HT-m0072_3p	slc13a1	155	-21.97	155	-21.97	247585	22	1598	1228
HT-m0072_3p	slc31a1	151	-23.91	151	-23.91	247758	22	543	256
HT-m0072_3p	slc44a1	160	-20.71	160	-20.71	247832	22	8212	5729
HT-m0072_3p	slc6a19	154	-21.39	154	-21.39	247880	22	2216	328
HT-m0072_3p	smcr7l	166	-21.19	166	-21.19	247998	22	2916	2131
HT-m0072_3p	smg1	149	-21.31	149	-21.31	248002	22	4716	2805
HT-m0072_3p	smg7	146	-23.85	146	-23.85	248005	22	2259	2043
HT-m0072_3p	snx29	164	-21.56	164	-21.56	248109	22	5659	4624
HT-m0072_3p	socs3	150	-20.08	150	-20.08	248126	22	1635	267
HT-m0072_3p	st5	159	-20.29	159	-20.29	248463	22	743	558
HT-m0072_3p	stat5b	152	-22.55	152	-22.55	248515	22	2570	1553
HT-m0072_3p	stx1a	163	-20.93	163	-20.93	248589	22	1202	591
HT-m0072_3p	susd1	168	-20.4	168	-20.4	248655	22	651	204
HT-m0072_3p	suv420h1	152	-20.61	152	-20.61	248662	22	1974	1915
HT-m0072_3p	syn1	152	-20.02	152	-20.02	248691	22	1030	185
HT-m0072_3p	synpo2l	157	-22.5	157	-22.5	248711	22	1837	262
HT-m0072_3p	syt6	163	-22.22	163	-22.22	248731	22	2842	2201
HT-m0072_3p	tacstd2	148	-21.18	148	-21.18	248758	22	758	64
HT-m0072_3p	tbc1d15	156	-23.11	156	-23.11	248848	22	3645	196
HT-m0072_3p	tead1	152	-21.83	152	-21.83	248986	22	7261	259
HT-m0072_3p	tigit	151	-21.01	151	-21.01	249159	22	2157	297
HT-m0072_3p	tmem63c	154	-20.32	154	-20.32	249459	22	2642	426
HT-m0072_3p	tnrc6b	316	-43.14	164	-22.18	249608	22	12566	8205 8315
HT-m0072_3p	troap	160	-21.88	160	-21.88	249857	22	920	894
HT-m0072_3p	ttl	295	-41	149	-20.57	250010	22	3855	2042 1337
HT-m0072_3p	ubp1	162	-20.1	162	-20.1	250189	22	1992	1780
HT-m0072_3p	upk2	168	-23.27	168	-23.27	250300	22	321	184
HT-m0072_3p	uprt	166	-22.82	166	-22.82	250306	22	1061	407
HT-m0072_3p	vat1l	162	-22.09	162	-22.09	250423	22	2411	374
HT-m0072_3p	vax1	160	-20.13	160	-20.13	250427	22	3688	1962
HT-m0072_3p	vps33b	150	-22.71	150	-22.71	250496	22	1849	1574
HT-m0072_3p	wdr91	159	-26.1	159	-26.1	250644	22	2312	1325
HT-m0072_3p	wfdc1	158	-20.56	158	-20.56	250653	22	545	13
HT-m0072_3p	zbed3	160	-20.6	160	-20.6	250837	22	5102	4088
HT-m0072_3p	zbtb4	166	-21.05	166	-21.05	250861	22	2571	1679
HT-m0072_3p	zcchc16	170	-23.34	170	-23.34	250906	22	1584	766
HT-m0072_3p	zeb1	170	-22.87	170	-22.87	250945	22	2549	2308
HT-m0072_3p	zmym6	160	-21.16	160	-21.16	251028	22	742	509
HT-m0072_3p	zmym6nb	160	-21.16	160	-21.16	251029	22	409	178
HT-m0072_3p	znf177	158	-21.61	158	-21.61	251071	22	838	350
HT-m0072_3p	znf24	155	-22.09	155	-22.09	251115	22	5020	1148
HT-m0072_3p	znf280b	167	-21.38	167	-21.38	251140	22	2443	378
HT-m0072_3p	znf365	169	-25.04	169	-25.04	251192	22	1710	423
HT-m0072_3p	znf444	163	-24.02	163	-24.02	251238	22	691	316
HT-m0072_3p	znf471	158	-22.25	158	-22.25	251252	22	2953	841
HT-m0072_3p	znf654	158	-22.54	158	-22.54	251390	22	3013	2321
HT-m0072_3p	znf660	337	-45.32	171	-24	251393	22	4505	1774 3560
HT-m0072_3p	znf720	152	-22.1	152	-22.1	251446	22	465	404
HT-m0072_3p	znf780b	167	-26.27	167	-26.27	251479	22	6097	5270
HT-m0072_3p	zxdb	166	-24.55	166	-24.55	251583	22	3013	1
HT-m0041_3p	btaf1	156	-21.25	156	-21.25	253568	22	197	125
HT-m0041_3p	cd53	172	-21.51	172	-21.51	255134	22	381	14
HT-m0041_3p	cpb1	170	-21.46	170	-21.46	255937	22	185	5
HT-m0041_3p	creb3l2	169	-20.44	169	-20.44	256011	22	6558	1329
HT-m0041_3p	dbf4	169	-20.82	169	-20.82	256467	22	2008	1620
HT-m0041_3p	donson	170	-23.92	170	-23.92	256928	22	800	376
HT-m0041_3p	fam84b	180	-20.96	180	-20.96	257940	22	4015	1770
HT-m0041_3p	fubp3	167	-20.05	167	-20.05	258397	22	1330	175
HT-m0041_3p	gper	172	-21.13	172	-21.13	258930	22	572	433
HT-m0041_3p	gpr12	164	-20.23	164	-20.23	258954	22	3619	684
HT-m0041_3p	hint3	174	-23.83	174	-23.83	259440	22	2565	180
HT-m0041_3p	nipal3	176	-22.32	176	-22.32	262855	22	2311	1189
HT-m0041_3p	pcmtd1	161	-20.7	161	-20.7	263869	22	2771	1500
HT-m0041_3p	ppp3ca	170	-20.72	170	-20.72	264692	22	2456	1833
HT-m0041_3p	rab33a	166	-20.27	166	-20.27	265244	22	130	70
HT-m0041_3p	rabgap1l	165	-21.07	165	-21.07	265286	22	5307	1963
HT-m0041_3p	rbm18	177	-25.06	177	-25.06	265446	22	2329	1922
HT-m0041_3p	slc35g1	172	-22.13	172	-22.13	267142	22	1243	682
HT-m0041_3p	steap2	163	-20.22	163	-20.22	267878	22	2652	1800
HT-m0041_3p	tnip3	161	-21.13	161	-21.13	268936	22	365	78
HT-m0041_3p	zdhhc2	165	-20.34	165	-20.34	270285	22	4578	3702
HT-m0041_3p	znf689	159	-21.37	159	-21.37	270770	22	883	779
HT-m0010_5p	abcc9	176	-26.31	176	-26.31	271004	24	1989	1140
HT-m0010_5p	abhd2	168	-21.69	168	-21.69	271029	24	6937	1200
HT-m0010_5p	ac091435.1	157	-24.49	157	-24.49	271225	24	892	85
HT-m0010_5p	acer3	178	-22.75	178	-22.75	271364	24	2573	1476
HT-m0010_5p	ahcyl2	154	-24.01	154	-24.01	271650	24	3165	762
HT-m0010_5p	al139289.1	173	-23.35	173	-23.35	271748	24	1621	1277
HT-m0010_5p	arl4d	163	-20.9	163	-20.9	272298	24	797	425
HT-m0010_5p	atxn1l	167	-24.46	167	-24.46	272580	24	5518	1044
HT-m0010_5p	atxn2	167	-20.75	167	-20.75	272581	24	2513	164
HT-m0010_5p	bace1	210	-45.56	210	-45.56	272654	24	2215	653
HT-m0010_5p	bhlhe22	166	-20.6	166	-20.6	272788	24	1688	1395
HT-m0010_5p	brip1	161	-20.86	161	-20.86	272896	24	672	298
HT-m0010_5p	btrc	165	-23.42	165	-23.42	272955	24	4198	283
HT-m0010_5p	c10orf2	157	-20.02	157	-20.02	272998	24	1241	633
HT-m0010_5p	c18orf1	166	-22.11	166	-22.11	273291	24	7097	5902
HT-m0010_5p	c1galt1	164	-21.63	164	-21.63	273358	24	4893	4552
HT-m0010_5p	c1orf174	165	-22.69	165	-22.69	273422	24	835	399
HT-m0010_5p	c20orf202	166	-21	166	-21	273510	24	1172	786
HT-m0010_5p	c8orf77	165	-23.17	165	-23.17	273875	24	2424	291
HT-m0010_5p	c9orf47	156	-22.97	156	-22.97	273935	24	4152	90
HT-m0010_5p	cadm1	170	-21.31	170	-21.31	274019	24	1133	436
HT-m0010_5p	casp3	155	-22.01	155	-22.01	274130	24	1576	356
HT-m0010_5p	cdrt1	161	-20.92	161	-20.92	274638	24	2608	2153
HT-m0010_5p	chmp1b	161	-20.86	161	-20.86	274834	24	2338	1863
HT-m0010_5p	clasp2	174	-22.38	174	-22.38	274940	24	3045	763
HT-m0010_5p	commd9	160	-20.84	160	-20.84	275217	24	809	393
HT-m0010_5p	cox6b2	166	-23.55	166	-23.55	275272	24	1207	1063
HT-m0010_5p	cript	161	-20.06	161	-20.06	275385	24	1515	994
HT-m0010_5p	cyld	156	-20.35	156	-20.35	275704	24	5427	3431
HT-m0010_5p	dcbld2	163	-22.1	163	-22.1	275852	24	4440	2339
HT-m0010_5p	dgkq	157	-20.82	157	-20.82	276042	24	1732	1517
HT-m0010_5p	diras2	177	-22.57	177	-22.57	276099	24	3396	1692
HT-m0010_5p	elavl1	170	-21.44	170	-21.44	276640	24	4909	369
HT-m0010_5p	elavl3	166	-21	166	-21	276642	24	3198	1649
HT-m0010_5p	ell	165	-22.37	165	-22.37	276653	24	2087	305
HT-m0010_5p	esrp2	168	-22.07	168	-22.07	276854	24	4258	2899
HT-m0010_5p	ets1	165	-23.74	165	-23.74	276870	24	3600	490
HT-m0010_5p	fam110c	156	-20.31	156	-20.31	277000	24	2794	1379
HT-m0010_5p	fam175b	327	-42.27	164	-21.71	277108	24	1699	879 1068
HT-m0010_5p	fam20b	157	-20.31	157	-20.31	277165	24	4418	1868
HT-m0010_5p	fam59a	178	-25.98	178	-25.98	277232	24	4328	1591
HT-m0010_5p	fgfr1	159	-21.06	159	-21.06	277514	24	2397	1651
HT-m0010_5p	fopnl	159	-22.59	159	-22.59	277633	24	1721	363
HT-m0010_5p	frzb	169	-25.46	169	-25.46	277721	24	1574	904
HT-m0010_5p	gfpt2	164	-24.16	164	-24.16	278017	24	874	303
HT-m0010_5p	gpc4	164	-20.06	164	-20.06	278276	24	1831	895
HT-m0010_5p	gpi	163	-20.73	163	-20.73	278286	24	2377	1140
HT-m0010_5p	gtf2a1	152	-20.78	152	-20.78	278521	24	4771	797
HT-m0010_5p	h1foo	162	-21.92	162	-21.92	278592	24	127	24
HT-m0010_5p	hmgn2	161	-20.23	161	-20.23	278923	24	824	215
HT-m0010_5p	ica1	147	-20.19	147	-20.19	279172	24	1553	875
HT-m0010_5p	igfbp4	178	-25.7	178	-25.7	279281	24	500	365
HT-m0010_5p	impg1	161	-20.54	161	-20.54	279442	24	974	529
HT-m0010_5p	ireb2	164	-22.19	164	-22.19	279543	24	3310	2703
HT-m0010_5p	irgq	163	-20.88	163	-20.88	279559	24	7657	4085
HT-m0010_5p	kcne4	168	-21.33	168	-21.33	279754	24	2294	836
HT-m0010_5p	kctd9	169	-21.32	169	-21.32	279842	24	2007	811
HT-m0010_5p	kiaa0556	165	-20.33	165	-20.33	279907	24	604	70
HT-m0010_5p	kiaa1704	166	-20.72	166	-20.72	279976	24	3236	1095
HT-m0010_5p	kif18a	155	-21.08	155	-21.08	280004	24	580	259
HT-m0010_5p	krt20	175	-26.7	175	-26.7	280188	24	1761	889
HT-m0010_5p	ldoc1	159	-21.03	159	-21.03	280447	24	825	541
HT-m0010_5p	marcks	165	-20.09	165	-20.09	281042	24	2893	1425
HT-m0010_5p	mex3b	167	-21.96	167	-21.96	281266	24	1382	1054
HT-m0010_5p	mre11a	160	-20.29	160	-20.29	281512	24	2825	1064
HT-m0010_5p	mrvi1	161	-24.58	161	-24.58	281605	24	3241	1647
HT-m0010_5p	ms4a1	173	-20.33	173	-20.33	281606	24	2284	2189
HT-m0010_5p	mterf	167	-26.7	167	-26.7	281671	24	2665	1807
HT-m0010_5p	naa30	165	-20.65	165	-20.65	281886	24	6401	387
HT-m0010_5p	nbeal2	174	-24.85	174	-24.85	281958	24	274	250
HT-m0010_5p	nbn	172	-21.18	172	-21.18	281960	24	2246	732
HT-m0010_5p	ndufa7	170	-20.78	170	-20.78	282051	24	155	88
HT-m0010_5p	nebl	160	-22.26	160	-22.26	282085	24	1841	921
HT-m0010_5p	nphs2	174	-23	174	-23	282362	24	634	450
HT-m0010_5p	orc2	159	-23.2	159	-23.2	282896	24	2328	1728
HT-m0010_5p	osbpl11	176	-26.03	176	-26.03	282910	24	1657	724
HT-m0010_5p	oxr1	169	-24.56	169	-24.56	282968	24	920	510
HT-m0010_5p	pcdhb4	153	-21.32	153	-21.32	283185	24	1233	13
HT-m0010_5p	pdzd11	166	-20.52	166	-20.52	283336	24	190	149
HT-m0010_5p	pex1	166	-20.61	166	-20.61	283369	24	697	318
HT-m0010_5p	pex3	164	-20.84	164	-20.84	283381	24	784	670
HT-m0010_5p	plekha8	166	-21.76	166	-21.76	283699	24	1140	831
HT-m0010_5p	pou4f2	169	-26.12	169	-26.12	283924	24	1666	1109
HT-m0010_5p	psmb2	163	-20.32	163	-20.32	284348	24	1683	1069
HT-m0010_5p	pygo2	173	-24.03	173	-24.03	284539	24	1753	386
HT-m0010_5p	rab10	169	-21.94	169	-21.94	284565	24	2433	1498
HT-m0010_5p	rag1	157	-20.82	157	-20.82	284678	24	3326	2332
HT-m0010_5p	ralb	159	-20.7	159	-20.7	284685	24	853	315
HT-m0010_5p	ran	162	-24.37	162	-24.37	284698	24	807	14
HT-m0010_5p	ranbp9	161	-21.69	161	-21.69	284706	24	864	566
HT-m0010_5p	rnf38	155	-22.01	155	-22.01	285184	24	3348	3128
HT-m0010_5p	rp11-389e17.1	175	-21.98	175	-21.98	285331	24	242	181
HT-m0010_5p	rtn4ip1	165	-22.69	165	-22.69	285646	24	1108	571
HT-m0010_5p	scn3b	170	-23.99	170	-23.99	285835	24	2929	598
HT-m0010_5p	sec62	157	-20.17	157	-20.17	285921	24	552	425
HT-m0010_5p	serpinb10	156	-20.64	156	-20.64	286010	24	869	706
HT-m0010_5p	setbp1	173	-23.8	173	-23.8	286042	24	661	618
HT-m0010_5p	shoc2	160	-21.43	160	-21.43	286186	24	1848	1594
HT-m0010_5p	sik2	156	-20.8	156	-20.8	286218	24	6724	5754
HT-m0010_5p	slc22a25	162	-21.51	162	-21.51	286355	24	3092	1533
HT-m0010_5p	slc24a3	162	-21.32	162	-21.32	286368	24	1761	817
HT-m0010_5p	smad3	165	-24.97	165	-24.97	286671	24	4659	2575
HT-m0010_5p	snrpe	160	-22.1	160	-22.1	286783	24	618	201
HT-m0010_5p	sp8	173	-25.43	173	-25.43	286887	24	2006	1533
HT-m0010_5p	spata22	166	-20.6	166	-20.6	286931	24	125	51
HT-m0010_5p	spint4	165	-21.53	165	-21.53	287000	24	195	118
HT-m0010_5p	st6gal1	160	-20.59	160	-20.59	287170	24	2750	2339
HT-m0010_5p	tbx15	166	-22.66	166	-22.66	287607	24	1685	219
HT-m0010_5p	thoc3	159	-20.48	159	-20.48	287826	24	76	26
HT-m0010_5p	tmco1	157	-21.74	157	-21.74	287958	24	481	90
HT-m0010_5p	tmco3	175	-23.52	175	-23.52	287960	24	657	315
HT-m0010_5p	tmeff2	177	-22.96	177	-22.96	287977	24	2836	1644
HT-m0010_5p	tmem50a	163	-20.29	163	-20.29	288148	24	1656	1268
HT-m0010_5p	tmem56	162	-21.91	162	-21.91	288156	24	5739	4608
HT-m0010_5p	tnfrsf9	164	-23.14	164	-23.14	288273	24	988	543
HT-m0010_5p	tp53inp1	162	-20.27	162	-20.27	288363	24	4773	2527
HT-m0010_5p	ttl	174	-25.35	174	-25.35	288716	24	3855	472
HT-m0010_5p	twistnb	168	-22.44	168	-22.44	288779	24	2854	683
HT-m0010_5p	uba52	162	-23.98	162	-23.98	288830	24	2309	1663
HT-m0010_5p	unc93a	159	-20.76	159	-20.76	288993	24	536	292
HT-m0010_5p	ung	169	-21.5	169	-21.5	288996	24	1024	824
HT-m0010_5p	vgf	153	-20.05	153	-20.05	289158	24	283	228
HT-m0010_5p	vtcn1	162	-27.57	162	-27.57	289239	24	405	61
HT-m0010_5p	wdr7	163	-21.59	163	-21.59	289332	24	2598	224
HT-m0010_5p	xiap	165	-20.41	165	-20.41	289450	24	6798	953
HT-m0010_5p	xk	167	-20.26	167	-20.26	289453	24	3668	327
HT-m0010_5p	xpr1	162	-22.95	162	-22.95	289472	24	6185	1084
HT-m0010_5p	yes1	162	-23.83	162	-23.83	289498	24	2836	1460
HT-m0010_5p	ypel2	169	-22.17	169	-22.17	289514	24	4544	215
HT-m0010_5p	zbtb39	168	-22.93	168	-22.93	289566	24	3945	294
HT-m0010_5p	zdhhc15	173	-24.42	173	-24.42	289633	24	4547	815
HT-m0010_5p	zdhhc2	141	-21.12	141	-21.12	289638	24	4578	1420
HT-m0010_5p	zfand5	177	-24.86	177	-24.86	289658	24	1495	1299
HT-m0010_5p	zfpl1	168	-21.56	168	-21.56	289686	24	381	114
HT-m0010_5p	znf154	161	-20.8	161	-20.8	289766	24	4176	727
HT-m0010_5p	znf280b	165	-22.69	165	-22.69	289846	24	2443	440
HT-m0010_5p	znf532	151	-21.71	151	-21.71	290001	24	2014	1805
HT-m0010_5p	znf557	163	-21.49	163	-21.49	290018	24	4224	1577
HT-m0010_5p	znf70	161	-20.1	161	-20.1	290132	24	2218	2170
HT-m0010_5p	znf770	173	-20.73	173	-20.73	290175	24	3018	1256
HT-m0010_5p	zscan22	165	-23.17	165	-23.17	290269	24	3020	1301
