# Supplementary material for: MicroRNA and piRNA Profiles in Normal Human Testis Detected by Next Generation Sequencing
Source: PLoS One. 2013 Jun 24;8(6):e66809. doi: 10.1371/journal.pone.0066809 (PMC3691314; doi:10.1371/journal.pone.0066809)
Supplement: Table S9 — The detail description of the miRNA-mRNA pairs. (XLS) [file pone.0066809.s013.xls]

## Sheet: Supplementary Table 9
	Table S9. The detail description of the miRNA-mRNA pairs
	Forward:	Score: 153.000000 Q:2 to 21 R:808 to 827 Align Len (19) (68.42%) (78.95%)
	Query: 3' ttTTCGGTGGTGAGGGCGGGCt 5'
	||| :|:|| |||||||
	Ref: 5' agAAGGTATCA--ACCGCCCGc 3'
	Energy: -28.600000 kCal/Mol
	Scores for this hit:
	>HT-m0117_3p	TOP3B	153	-28.6	2 21	808 827	19	0.6842	0.7895
	Seq1	Seq2	Tot Score	Tot Energy	Max Score	Max Energy	Strand	Len1	Len2	Positions
	>>HT-m0117_3p	TOP3B	153	-28.6	153	-28.6	404461	22	2512	808
	Complete
	Forward:	Score: 151.000000 Q:2 to 16 R:114 to 133 Align Len (14) (78.57%) (78.57%)
	Query: 3' aagtaAGGAAAGAGATGACg 5'
	||| ||||||||
	Ref: 5' ccttaTCCCAGCTCTACTGc 3'
	Energy: -20.299999 kCal/Mol
	Scores for this hit:
	>HT-m0016_3p	MUS81	151	-20.3	2 16	114 133	14	0.7857	0.7857
	Seq1	Seq2	Tot Score	Tot Energy	Max Score	Max Energy	Strand	Len1	Len2	Positions
	>>HT-m0016_3p	MUS81	151	-20.3	151	-20.3	417221	20	541	114
	Complete
	Forward:	Score: 155.000000 Q:2 to 20 R:2227 to 2248 Align Len (18) (66.67%) (77.78%)
	Query: 3' ggcGATTGAGGTTGTAAGGAGt 5'
	| |: |: || |||||||
	Ref: 5' ttaCAAGGTTAAAGATTCCTCg 3'
	Energy: -14.140000 kCal/Mol
	Scores for this hit:
	>HT-m0072_3p	MRE11A	155	-14.14	2 20	2227 2248	18	0.6667	0.7778
	Seq1	Seq2	Tot Score	Tot Energy	Max Score	Max Energy	Strand	Len1	Len2	Positions
	>>HT-m0072_3p	MRE11A	155	-14.14	155	-14.14	436336	22	2825	2227
	Complete
	Forward:	Score: 163.000000 Q:2 to 21 R:176 to 199 Align Len (21) (71.43%) (80.95%)
	Query: 3' gaAACG--ATTGTCTGAACAAAGt 5'
	|||: ||| || :|||||||
	Ref: 5' tgTTGTAGTAAGAGCTTTGTTTCa 3'
	Energy: -15.120000 kCal/Mol
	Scores for this hit:
	>HT-m0041_3p	MRE11A	163	-15.12	2 21	176 199	21	0.7143	0.8095
	Forward:	Score: 144.000000 Q:2 to 13 R:74 to 95 Align Len (11) (81.82%) (81.82%)
	Query: 3' gaaacgattgTCTGAACAAAGt 5'
	|| |||||||
	Ref: 5' taagattttaAGTATTGTTTCc 3'
	Energy: -6.830000 kCal/Mol
	Scores for this hit:
	>HT-m0041_3p	MRE11A	144	-6.83	2 13	74 95	11	0.8182	0.8182
	Forward:	Score: 141.000000 Q:2 to 10 R:2002 to 2023 Align Len (8) (87.50%) (100.00%)
	Query: 3' gaaacgattgtctGAACAAAGt 5'
	:|||||||
	Ref: 5' gggagttttgtttTTTGTTTCt 3'
	Energy: -11.930000 kCal/Mol
	Scores for this hit:
	>HT-m0041_3p	MRE11A	141	-11.93	2 10	2002 2023	8	0.875	1
	Seq1	Seq2	Tot Score	Tot Energy	Max Score	Max Energy	Strand	Len1	Len2	Positions
	>>HT-m0041_3p	MRE11A	448	-33.88	163	-15.12	455689	22	2825	176 74 2002
	Complete
	Forward:	Score: 160.000000 Q:2 to 23 R:1064 to 1086 Align Len (21) (61.90%) (85.71%)
	Query: 3' ttGGTGAGTGGTCAGGATCAAAAt 5'
	::|:|| |: |:||||||||
	Ref: 5' gaTTATTC-CTTCTTCTAGTTTTa 3'
	Energy: -20.290001 kCal/Mol
	Scores for this hit:
	>HT-m0010_5p	MRE11A	160	-20.29	2 23	1064 1086	21	0.619	0.8571
	Seq1	Seq2	Tot Score	Tot Energy	Max Score	Max Energy	Strand	Len1	Len2	Positions
	>>HT-m0010_5p	MRE11A	160	-20.29	160	-20.29	475042	24	2825	1064
	Complete
	Forward:	Score: 172.000000 Q:2 to 23 R:732 to 754 Align Len (21) (71.43%) (90.48%)
	Query: 3' ttGGTGAGTGGTCAGGATCAAAAt 5'
	::|:|:| ||||||||||||
	Ref: 5' gcTTATTTA-GAGTCCTAGTTTTc 3'
	Energy: -21.180000 kCal/Mol
	Scores for this hit:
	>HT-m0010_5p	NBN	172	-21.18	2 23	732 754	21	0.7143	0.9048
	Forward:	Score: 156.000000 Q:2 to 23 R:643 to 665 Align Len (21) (61.90%) (80.95%)
	Query: 3' ttGGTGAGTGGTCAGGATCAAAAt 5'
	:|| ||: :|| :|||||||
	Ref: 5' caTCAAACATGGGT-TTAGTTTTc 3'
	Energy: -15.120000 kCal/Mol
	Scores for this hit:
	>HT-m0010_5p	NBN	156	-15.12	2 23	643 665	21	0.619	0.8095
	Seq1	Seq2	Tot Score	Tot Energy	Max Score	Max Energy	Strand	Len1	Len2	Positions
	>>HT-m0010_5p	NBN	328	-36.3	172	-21.18	475490	24	2246	732 643
	Complete
