# Supplementary material for: MicroRNA and piRNA Profiles in Normal Human Testis Detected by Next Generation Sequencing
Source: PLoS One. 2013 Jun 24;8(6):e66809. doi: 10.1371/journal.pone.0066809 (PMC3691314; doi:10.1371/journal.pone.0066809)
Supplement: Table S12 — All miRNAs with greater than 10% of reads arising from possible editing events. (XLSX) [file pone.0066809.s016.xlsx]

## Sheet: Sheet1
Table S12. All miRNAs with greater than 10% of reads arising from possible editing events
mir_name	edit_type	posINseed	snp_count	total	rate
hsa-miR-518d-3p	C->T	6	104	104	1
hsa-miR-147	T->C	6	6	6	1
hsa-let-7f-2*	G->A	8	34	34	1
hsa-miR-1260	T->G	9	19	19	1
hsa-miR-1261	T->A	12	26	26	1
hsa-miR-1290	T->G	13	73	73	1
hsa-miR-23c	T->G	14	713	713	1
hsa-miR-378b	G->T	14	7	7	1
hsa-miR-19a	T->C	11	962	985	0.97665
hsa-miR-196b	C->A	12	35	36	0.972222
hsa-let-7e	G->T	9	522452	542697	0.962696
hsa-miR-520e	T->A	16	60	63	0.952381
hsa-miR-517c	T->C	12	207	227	0.911894
hsa-miR-520h	C->T	14	61	71	0.859155
hsa-miR-30e	T->C	13	9808	11691	0.838936
hsa-miR-501-3p	C->T	9	735	879	0.836177
hsa-miR-520d-5p	C->A	15	39	48	0.8125
hsa-miR-1273	A->G	9	7	9	0.777778
hsa-miR-18b	T->A	20	10	13	0.769231
hsa-miR-548c-5p	C->T	12	29	38	0.763158
hsa-miR-449c*	T->A	2	6	8	0.75
hsa-miR-100	A->T	16	3949	5328	0.741179
hsa-miR-518f*	A->G	15	75	105	0.714286
hsa-miR-548n	A->T	16	34	48	0.708333
hsa-miR-513b	A->G	7	7837	11114	0.705147
hsa-miR-181d	T->C	12	1984	2832	0.700565
hsa-miR-29c	T->C	10	63189	92709	0.681584
hsa-miR-1269	G->A	13	53	79	0.670886
hsa-miR-520c-5p	A->G	15	120	184	0.652174
hsa-miR-518d-5p	A->G	15	123	189	0.650794
hsa-miR-379*	T->C	10	8	13	0.615385
hsa-miR-10a	T->A	12	5963	9947	0.599477
hsa-miR-519e	C->A	7	128	221	0.579186
hsa-miR-30d	C->T	12	9797	17064	0.574133
hsa-miR-519d	C->T	9	55	99	0.555556
hsa-miR-30e*	A->G	18	720	1321	0.545042
hsa-miR-526b	T->G	5	34	64	0.53125
hsa-let-7b	G->A	17	162319	318012	0.510418
hsa-miR-376a	A->G	6	502	1052	0.477186
hsa-miR-376a	A->G	6	502	1052	0.477186
hsa-miR-526b*	T->A	9	47	113	0.415929
hsa-let-7c	A->G	17	137674	344916	0.399152
hsa-miR-449b	T->C	14	304	771	0.394293
hsa-miR-10b	A->T	12	3935	10150	0.387685
hsa-miR-30a	T->C	12	7239	18916	0.382692
hsa-miR-520g	C->T	14	61	160	0.38125
hsa-miR-135b	C->T	11	297	794	0.374055
hsa-miR-520b	T->A	8	47	129	0.364341
hsa-miR-519b-3p	A->T	8	54	157	0.343949
hsa-miR-526a	A->G	15	122	359	0.339833
hsa-miR-526a	A->G	15	122	359	0.339833
hsa-miR-376c	A->G	6	276	826	0.33414
hsa-miR-29a	C->T	10	28935	93066	0.310908
hsa-miR-135a	T->C	11	329	1083	0.303786
hsa-miR-135a	T->C	11	329	1083	0.303786
hsa-miR-376b	A->G	6	33	114	0.289474
hsa-miR-15a	A->C	12	468	1668	0.280576
hsa-miR-520c-3p	T->A	8	47	168	0.279762
hsa-miR-502-5p	T->C	11	5	18	0.277778
hsa-let-7a	G->A	12	980969	3610184	0.271723
hsa-let-7a	G->A	12	980464	3610184	0.271583
hsa-let-7a	G->A	12	980276	3610184	0.271531
hsa-miR-520g	T->C	10	43	160	0.26875
hsa-let-7f	A->G	12	552798	2083103	0.265372
hsa-let-7f	A->G	12	528397	2083103	0.253659
hsa-miR-99a	T->A	16	1348	5429	0.248296
hsa-miR-526b	T->A	5	15	64	0.234375
hsa-miR-548i	A->T	15	9	39	0.230769
hsa-miR-548i	A->T	15	9	39	0.230769
hsa-miR-548i	A->T	15	9	39	0.230769
hsa-miR-548i	A->T	15	9	39	0.230769
hsa-miR-518c*	G->T	6	14	61	0.229508
hsa-miR-181b	C->T	12	937	4156	0.225457
hsa-miR-519e	C->T	7	49	221	0.221719
hsa-miR-513a-5p	G->A	7	3233	14615	0.221211
hsa-miR-513a-5p	G->A	7	3233	14615	0.221211
hsa-miR-519a	A->T	8	49	230	0.213043
hsa-miR-519a	A->T	8	49	230	0.213043
hsa-miR-181b	C->T	12	848	4156	0.204042
hsa-miR-519e	T->C	11	44	221	0.199095
hsa-miR-520c-5p	A->G	5	34	184	0.184783
hsa-miR-518d-5p	A->G	5	34	189	0.179894
hsa-miR-518c*	G->A	6	10	61	0.163934
hsa-miR-548d-5p	T->C	12	8	49	0.163265
hsa-miR-518e*	G->C	6	26	171	0.152047
hsa-miR-519b-5p	G->C	6	26	172	0.151163
hsa-miR-519c-5p	G->C	6	26	172	0.151163
hsa-miR-522*	G->C	6	26	172	0.151163
hsa-miR-523*	G->C	6	26	172	0.151163
hsa-miR-548n	T->C	13	7	48	0.145833
hsa-miR-524-5p	A->C	15	8	55	0.145455
hsa-miR-548d-5p	T->C	12	7	49	0.142857
hsa-miR-30a*	G->A	18	242	1810	0.133702
hsa-miR-3674	G->T	23	6	49	0.122449
hsa-miR-500a*	T->C	8	105	885	0.118644
hsa-miR-502-3p	T->C	9	102	891	0.114478
hsa-miR-548d-5p	A->G	7	5	49	0.102041
